# Supplementary material for: hiPSC‐Derived Astrocytes From Individuals With Schizophrenia Induce a Dystrophic Phenotype in Microglial‐Like Cells
Source: Glia. 2025 Sep 19;74(1):e70085. doi: 10.1002/glia.70085 (PMC12666992; doi:10.1002/glia.70085)
Supplement: Supplementary file 2 — Table S1: Supporting Information Tables. [file GLIA-74-0-s003.xlsx]

## Sheet: TABLE S1
TABLE S1 - KEY RESOURCES TABLE
Resource Type	Specific Reagent or Resource	Source or Reference	Identifiers	Additional Information
Add additional rows as needed for each resource type	Include species and sex when applicable.	Include name of manufacturer, company, repository, individual, or research lab. Include PMID or DOI for references; use “this paper” if new.	Include catalog numbers, stock numbers, database IDs or accession numbers, and/or RRIDs. RRIDs are highly encouraged; search for RRIDs at https://scicrunch.org/resources.	Include any additional information or notes if necessary.
Other	StemFlex Medium	Gibco	A3349301
Other	Geltrex	Gibco	A1413302
Other	Antibiotic-antimycotic solution	Gibco	15240112
Chemical compound, drug	ROCK Inhibitor Y-27632	Sigma-Aldrich	SCM075	Working concentration: 10 µM
Other	StemPro Accutase Solution	Gibco	A1110501
Other	Neurobasal Medium	Gibco	21103049
Other	Neural Induction Supplement	Gibco	A1647701
Other	Penicillin-Streptomycin solution	Gibco	15410122
Other	Advanced DMEM/F-12 Medium	Gibco	12634010
Other	DMEM/F-12 Medium	Gibco	12400024
Other	Fetal Bovine Serum	Gibco	12657029
Other	N-2 Supplement	Gibco	17502048
Other	Trypsin/EDTA 0.25% Solution	Gibco	25200072
Peptide, recombinant protein	Recombinant Human TNF-α	Biolegend	717904	Working concentration: 10 ng/mL
Other	Poly-ornithine	Sigma-Aldrich	P4957
Other	Poly-ethylenimine	Sigma-Aldrich	P3143
Other	B-27 Supplement	Gibco	0080085SA
Other	Glutamax	Gibco	35050061
Other	MEM non-essential amino acids solution	Sigma-Aldrich	M7145
Other	Sodium pyruvate	Sigma-Aldrich	S8636
Chemical compound, drug	2-mercaptoethanol	Sigma-Aldrich	M3148
Chemical compound, drug	L-ascorbic acid	Sigma-Aldrich	A4544
Other	Laminin Mouse Protein	Gibco	23017015
Other	Poly-D-lysine	Sigma-Aldrich	P6407
Other	Histopaque 1077	Sigma-Aldrich	10771
Other	RPMI 1640 Medium	Gibco	31800022
Peptide, recombinant protein	Recombinant Human IL-34	Biolegend	577906	Working concentration: 100 ng/mL
Peptide, recombinant protein	Recombinant Human GM-CSF	Biolegend	572903	Working concentration: 10 ng/mL
Peptide, recombinant protein	Recombinant Human CX3CL1	Biolegend	583404	Working concentration: 2 ng/mL
Chemical compound, drug	AZD8797	Axon Med Chem	2255	Working concentration: 5 µM
Antibody	Mouse monoclonal Anti-OCT4	Invitrogen	MA1-104	IF: 1:200
Antibody	Mouse monoclonal Anti-SSEA-4	Sigma-Aldrich	MAB4304	IF: 1:100
Antibody	Mouse monoclonal Anti-TRA-1-60	Sigma-Aldrich	MAB4360	IF: 1:100
Antibody	Mouse monoclonal Anti-TRA-1-81	Sigma-Aldrich	MAB4381	IF: 1:100
Antibody	Mouse monoclonal Anti-Nestin	Sigma-Aldrich	MAB5326	IF: 1:400
Antibody	Rabbit polyclonal Anti-PAX6	Invitrogen	42-6600	IF: 1:100
Antibody	Rabbit polyclonal Anti-SOX1	Sigma-Aldrich	AB15766	IF: 1:200
Antibody	Mouse monoclonal Anti-SOX9	Invitrogen	MA5-17177	IF: 1:100
Antibody	Mouse monoclonal Anti-CX3CL1	R&D Systems	MAB3651-100	WB: 1:500
Antibody	Mouse monoclonal Anti-β-actin	Sigma-Aldrich	A5316	WB: 1:5000
Antibody	Mouse monoclonal Anti-Syntaxin 1	Santa Cruz	sc-12736	WB: 1:200, IF: 1:100
Antibody	Goat polyclonal Anti-Homer	Santa Cruz	sc-8921	WB: 1:500, IF: 1:200
Antibody	Rabbit monoclonal Anti-Vinculin	Abcam	ab129002	WB: 1:10000
Antibody	Mouse monoclonal Anti-GFAP	Neuromics	MO15052	IF: 1:200
Antibody	Mouse monoclonal Anti-Vimentin	Neuromics	MO22179	IF: 1:500
Antibody	Rabbit polyclonal Anti-EAAT1	Abcam	ab416	IF: 1:100
Antibody	Rabbit polyclonal Anti-Connexin 43	Cell Signaling	3512	IF: 1:100
Antibody	Mouse monoclonal Anti-MAP2	Sigma-Aldrich	M4403	IF: 1:500
Antibody	Mouse monoclonal Anti-β-tubulin III	Sigma-Aldrich	MAB1637	IF: 1:500
Antibody	Rabbit monoclonal Anti-S100β	Abcam	ab52642	IF: 1:200
Antibody	Rat monoclonal Anti-MBP	Abcam	ab7349	IF: 1:500
Antibody	Mouse monoclonal Anti-Synaptotagmin 2	DHSB	znp-1	IF: 1:100
Antibody	Rabbit polyclonal Anti-PSD95	Invitrogen	516900	IF: 1:500
Antibody	Rabbit polyclonal Anti-CX3CR1	Abcam	ab8021	IF: 1:500, Cell-based ELISA: 1:500
Antibody	Rabbit polyclonal Anti-Iba1	Invitrogen	PA5-21274	IF: 1:750
Antibody	Rabbit monoclonal Anti-Pu.1	Cell Signaling	2258	IF: 1:200
Antibody	HRP-conjugated goat anti-mouse IgG	Millipore	AP308P	WB: 1:2500
Antibody	HRP-conjugated goat anti-rabbit IgG	Bio-Rad	1706515	WB: 1:2500, Cell-based ELISA: 1:2000
Antibody	HRP-conjugated mouse anti-goat IgG	Santa Cruz	sc-2354	WB: 1:2500
Antibody	Alexa Fluor 488 Goat Anti-Mouse IgG	Invitrogen	A11001	IF: 1:400
Antibody	Alexa Fluor 546 Goat Anti-Rabbit IgG	Invitrogen	A11010	IF: 1:300
Antibody	Alexa Fluor 546 Goat Anti-Rat IgG	Invitrogen	A11081	IF: 1:300
Antibody	Alexa Fluor 555 Donkey Anti-Goat IgG	Invitrogen	A21432	IF: 1:500
Antibody	Alexa Fluor 594 Goat Anti-Mouse IgG	Invitrogen	A11032	IF: 1:400
Antibody	Alexa Fluor 633 Goat Anti-Mouse IgG	Invitrogen	A21050	IF: 1:500
Antibody	Alexa Fluor 633 Goat Anti-Rabbit IgG	Invitrogen	A21070	IF: 1:500
Antibody	Alexa Fluor 633 Phalloidin	Invitrogen	A22284	IF: 1:1000
Antibody	Anti-mouse/human Ki-67 Antibody	Biolegend	151211	IF 1:100
Antibody	Alexa Fluor 488 AffiniPure Donkey Anti-Rat IgG	Jackson ImmunoResearch Laboratories	712-545-153	IF: 1:500
Other	Hoechst 33342	Invitrogen	H3570	IF: 1:500
Other	Vybrant CM-DiI Cell-Labeling Solution	Invitrogen	V22888	Working concentration: 2 µM
Other	BSA	Sigma-Aldrich	A7906
Other	TRIzol Reagent	Thermo	15596018
Chemical compound, drug	Protease Inhibitors Cocktail	Sigma-Aldrich	S8830
Chemical compound, drug	NaVO3 (phosphatase inhibitor)	Sigma-Aldrich	S6508
Other	Glycogen	Invitrogen	AM9510
Chemical compound, drug	Ethanol	Sigma-Aldrich	E7023
Chemical compound, drug	2-propanol	Sigma-Aldrich	I9516
Chemical compound, drug	DEPC	Sigma-Aldrich	D5758
Other	Random Primers	Thermo	48190011
Other	dNTP	Cytiva	28406552
Chemical compound, drug	DTT	Sigma-Aldrich	43816
Commercial assay/kit	Power SYBR Green PCR Master Mix	Applied Biosystems	4367659
Commercial assay/kit	Human CX3CL1/Fractalkine DuoSet ELISA	R&D Systems	DY365
Chemical compound, drug	OPD	Thermo	34005
Chemical compound, drug	H2SO4	Neon	2629
Chemical compound, drug	HEPES	Sigma-Aldrich	H3784
Chemical compound, drug	EDTA	Sigma-Aldrich	E6758
Chemical compound, drug	EGTA	Sigma-Aldrich	3777
Chemical compound, drug	DMSO	Sigma-Aldrich	D8418
Commercial assay/kit	Bio-Rad Protein Assay Dye Reagent Concentrate	Bio-Rad	5000006
Chemical compound, drug	Tween 20	Synth	T1028
Other	Molico (free-fat milk)	Nestlé
Commercial assay/kit	ECL Plus Western Blot Detection Reagent	Cytiva	RPN2232
Commercial assay/kit	Immobilon Western Chemiluminescent HRP Substrate	Millipore	WBKLS0500
Chemical compound, drug	Paraformaldehyde (PFA)	Sigma-Aldrich	158127
Chemical compound, drug	Triton X-100	Dinamica	1000
Other	Hydromount mounting medium	National Diagnostics	HS-106
Chemical compound, drug	H2O2	Sigma-Aldrich	H3410
Chemical compound, drug	Citric acid	Sigma-Aldrich	33114
Chemical compound, drug	NaH2PO4	Sigma-Aldrich	S9638
Other	Crystal Violet	Sigma-Aldrich	C6158
Chemical compound, drug	SDS	Sigma-Aldrich	L4509
Chemical compound, drug	KCl	Sigma-Aldrich	12636
Chemical compound, drug	Sodium Citrate	Sigma-Aldrich	S1804
Commercial assay/kit	RNA 6000 Nano Kit	Agilent	5067-1511
Commercial assay/kit	NEBNext rRNA Depletion Kit v2	New England Biolabs	E7400
Commercial assay/kit	NEBNext Ultra II Directional RNA Library Prep Kit for Illumina	New England Biolabs	E7760
Sequence-based reagent	NEBNext Multiplex Oligos for Illumina (Index Primers Set 2)	New England Biolabs	E7500
Other	6-well plates	Corning	3516
Other	12-well plates	Greiner	665102
Other	24-well plates	Sarstedt	833922005
Other	96-well plates	Sarstedt	833924300
Other	60-mm petri dishes	Greiner	628160
Other	100-mm petri dishes	Greiner	664160
Other	25 cm2 flasks	Sarstedt	833910002
Other	75 cm2 flasks	Sarstedt	833911002
Other	175 cm2 flasks	Sarstedt	833912002
Other	TC transwell insert (8 µm pore size)	Sarstedt	833932800
Other	13-mm glass coverslips	Knittel Glass
Other	Nitrocellulose membrane (0.45 µm)	Bio-Rad	1620115
Other	Sterile plastic Pasteur pipette	Sarstedt	861175001
Other	MultiFlex Micro-Capillary Pipet Tips	Research Produts International	148010
Other	Cell Scraper	Greiner	541070
Other	HighPrep PCR paramagnetic beads	MagBio	AC-60005
Other	HighPrep RNA Elite paramagnetic beads	MagBio	RC-90005

## Sheet: TABLE S2
TABLE S2: Cell lines donors' information
hiPS Cell Lines Donor Information (at the time of sampling)
Cell line	Diagnostic	Age	Sex	Parental Cell line	Source	Race/Ethnicity	Ref.
CF1	Neurotypical (HCT)	37 y.o.	Male	Fibroblast	In-house reprogrammed (Sendai Virus)	Brazilian	1,2,3,4
CF2	Neurotypical (HCT)	31 y.o.	Male	Fibroblast	In-house reprogrammed (Sendai Virus)	Polish	1,2,3,4
ADHD-CTRL-2	Neurotypical (HCT)	31 y.o.	Female	Urinary tract epithelium	In-house reprogrammed (Sendai Virus)	Brazilian
GM23279A	Neurotypical (HCT)	36 y.o.	Female	Fibroblast	Coriell Stem Cell Biobank	Caucasian	1,2,3,4,5
C15	Neurotypical (HCT)	16 y.o.	Female	Urinary tract epithelium	In-house reprogrammed (Sendai Virus)	Brazilian	2,3,4
GM23760B	Schizophrenia (SCZ)	26 y.o.	Male	Fibroblast	Coriell Stem Cell Biobank	Jewish/Scandinavian	1,4,5
GM23761B	Schizophrenia (SCZ)	27 y.o.	Female	Fibroblast	Coriell Stem Cell Biobank	Jewish	1,4,5
GM23762B	Schizophrenia (SCZ)	23 y.o.	Male	Fibroblast	Coriell Stem Cell Biobank	Jewish	5
EZQ3	Schizophrenia (SCZ)	45 y.o.	Male	Fibroblast	In-house reprogrammed (Sendai Virus)	Brazilian	6
EZQ4	Schizophrenia (SCZ)	44 y.o.	Male	Fibroblast	In-house reprogrammed (Sendai Virus)	Brazilian	1,4,6
PBMCs Donor Information (at the time of sampling)
Donor Code	Diagnostic	Age	Sex	Smoking habits?	Cannabis user?	Medication?	Race/Ethnicity
HCP-UFMG-13	Neurotypical (HCT)	45 y.o.	Male	Non-smoker	No	None	Iberian
References:
1 - Casas BS, et al. hiPSC-derived neural stem cells from patients with schizophrenia induce an impaired angiogenesis. Transl Psychiatry. 2018;8:48.
2 - Ledur PF, et al. Zika virus infection leads to mitochondrial failure, oxidative stress and DNA damage in human iPSC-derived astrocytes. Sci. Rep. 2020;10:1218.
3 - Trindade P et al. Short and long TNF-alpha exposure recapitulates canonical astrogliosis events in human-induced pluripotent stem cells-derived astrocytes. Glia 2020;68:1396–409.
4 - Trindade, P et al. Induced pluripotent stem cell-derived astrocytes from patients with schizophrenia exhibit an inflammatory phenotype that affects vascularization. Mol Psychiatry 2023:28,871–882.
5 - Brennand, K et al. Modelling schizophrenia using human induced pluripotent stem cells. Nature 2011:473,221–225.
6 - Sochacki J et al. Generation of iPS cell lines from schizophrenia patients using a non-integrative method. Stem Cell Res. 2016;17:97–101.

## Sheet: TABLE S3
TABLE S3: PCR Primer sequences
Target Gene	Sense sequence (5' - 3')	Antisense sequence (3' - 5')	Purpose
CX3CL1	CGGTGTGACGAAATGCAACA	CTCCAAGATGATTGCGCGTT	qPCR
C1QC	AGGTGAGGAGGGCAGATACA	TTGCCAGTGCTCGTGTCATA	qPCR
C3	CTGCCCAGTTTCGAGGTCAT	CGAGCCATCCTCAATCGGAA	qPCR
C4	TTCCGCAGTACCCAAGACAC	TGGGACTTGAACCCATTCCG	qPCR
TNF	CTGCACTTTGGAGTGATCGG	TGAGGGTTTGCTACAACATGGG	qPCR
IL1A	AGATGCCTGAGATACCCAAAACC	CCAAGCACACCCAGTAGTCT	qPCR
IL1B	CACGATGCACCTGTACGATCA	GTTGCTCCATATCCTGTCCCT	qPCR
IL4	CCGTAACAGACATCTTTGCTGCC	GAGTGTCCTTCTCATGGTGGCT	qPCR
IL6	AGAGGCACTGGCAGAAAAC	TGCAGGAACTGGATCAGGAC	qPCR
IL8	GAGAGTGATTGAGAGTGGAC	GAATTCTCAGCCCTCTTCAAA	qPCR
IL10	TTCCATTCCAAGCCTGACCA	ATTTGTAGCAGTTAGGAAGCCC	qPCR
IL33	GTGACGGTGTTGATGGTAAGAT	AGCTCCACAGAGTGTTCCTTG	qPCR
CCL5	CCATATTCCTCGGACACCAC	TTTCGGGTGACAAAGACGAC	qPCR
IPO8	TCCGAACTATTATCGACAGGACC	GTTCAAAGAGCCGAGCTACAA	qPCR
RPLP0	TTAAACCCTGCGTGGCAATC	ATCTGCTTGGAGCCCACATT	qPCR
Mycoplasma sp	GTGGGGAGCAAAYAGGATTAGA	GGCATGATGATTTGACGTCRT	Universal Mycoplasma testing

## Sheet: TABLE S4A
TABLE S4A: Metascape Results - Szabo et al (2021)
GO ID	Description	Log10 p-value	Gene Symbols
GO:0030001	metal ion transport	-8.208	ATP1A4,CACNA1D,CACNA1E,EDN3,KCNE1,KCNJ11,KCNMA1,FXYD1,SCN2B,SLC6A13,TCN2,KCNK5,SLC4A4,ABCC9,RAMP2,SLC24A2,STEAP1,TMCO3,SLC6A15,JPH1,SLC24A3,SLC5A7,CDH23,SLC24A4,PKD1L1,KCNG3,STEAP2,SLC6A17,CFTR,GLRA2,ANO10,ANO2,SLC7A2,LRRC8C,SLC7A3,BDKRB2,CD38,NPPB,TBXAS1,ABCC4,F5,SGCG,ALOX15,ACSL3,IRF8,RAB27B,SH3GL3,SNCA,NLGN4Y,SNX10,LRRK2,RIMS4,CLDN19
GO:0042476	odontogenesis	-6.6203	CFTR,EDA,NGFR,PAX9,PITX2,SNX10,SSUH2,PERP,SLC24A4,WDR72,FOXI3
GO:0045664	regulation of neuron differentiation	-6.02413	LMX1A,MAG,PBX1,SFRP1,SFRP2,SH3GL3,NREP,MMD,HEYL,CDON,LRRK2,GDF7,VWC2
GO:0015711	organic anion transport	-5.83063	BDKRB2,CA4,CFTR,ACSL3,MGST1,PRKAA1,SLC6A13,SLC7A2,SLC4A4,SLC16A6,SLC16A4,FGF19,ABCC4,SERINC3,SLC6A15,LRRC8C,SLC7A3,SLC6A17
GO:0071214	cellular response to abiotic stimulus	-5.06833	BDKRB2,CRYAB,ITGA2,KCNE1,MAG,SFRP1,SFRP2,CUL4B,RGS9,TNFRSF10A,NFAT5,LRRC8C,BMF,RCSD1,SLC24A4,GNGT1,PRKAA1,NABP1,XRRA1,NPPB,MEG3,PRDM11
GO:0001666	response to hypoxia	-4.94921	CD38,CRYAB,DIO3,GNGT1,ITGA2,KCNJ11,KCNMA1,NR4A2,PENK,PLAU,PRKAA1,SFRP1,STC1,NDNF,CD69,SFRP2,SNCA,AIM2,ABCC9,ABCC4,NCEH1
GO:0019725	cellular homeostasis	-4.5897	ACO1,ATP1A4,CALCB,CFTR,EDN3,KCNMA1,NGFR,PRKAA1,PTH1R,STC1,TBXAS1,TXNRD1,SLC4A4,AIM2,HAAO,SLC24A2,SNX10,SLC24A3,CDH23,LRRK2,SLC24A4,STEAP2
GO:0030198	extracellular matrix organization	-4.52901	COL4A6,FOXF1,GAS2,SFRP2,RAMP2,OLFML2B,ADAMTSL3,NDNF,CRISPLD2,PAPLN,ADAMTS19,WDR72,MANSC4
GO:0031214	biomineral tissue development	-4.50436	ALOX15,GPC3,IGF1,PTH1R,SNX10,SLC24A3,SLC24A4,WDR72,BMP3,CYP24A1,PENK,SFRP1,STC1,FGF18,CFTR,KCNE1,NR4A2,LGI4,GLDN
GO:0033273	response to vitamin	-4.35621	CYP24A1,F5,ITGA2,PENK,SFRP1,STC1,KYNU,SFRP2,MAG,NR4A2,PRKAA1,TNFRSF10A,LRRK2,PCSK9
GO:0044057	regulation of system process	-4.2766	ACP3,BDKRB2,CACNA1D,CD38,EDN3,IGF1,ITGA2,KCNE1,MAG,NPPB,FXYD1,SCN2B,STC1,TBXAS1,PDE5A,ABCC9,NMU,TMEM100,LRRK2,CRYAB,KCNMA1,RCSD1,CACNA1E,CFTR,GPC3,KCNJ11,SNCA,KCNK5,FGF19,JPH1,CEMIP,HECW2,KCNG3,PCSK9,CLDN19,F5,SGCG,RAMP2,SLC24A4
GO:0098656	monoatomic anion transmembrane transport	-4.27562	CFTR,GLRA2,FXYD1,SLC4A4,ABCC9,ABCC4,ANO10,ANO2,LRRC8C,CA4
GO:0061564	axon development	-4.22026	ALCAM,EDN3,LMX1A,MAG,NGFR,NR4A2,NUMB,KALRN,RPS6KA5,NREP,LPAR3,ARHGEF28,VASH2,MYPN,GDF7,OLIG3,CUL4B,USH1C,KLK8,CDH23,LRRK2,HGF,STC1,TNMD,PGM5
GO:0015734	taurine transport	-4.03249	SLC6A13,SLC16A6,LRRC8C,SLC7A2,SERINC3,SLC6A15,SLC7A3,SLC6A17
GO:0006730	one-carbon metabolic process	-3.94018	CA3,CA4,CA8,CA5B,CA10
GO:0060485	mesenchyme development	-3.66794	EDN3,FOXF1,HGF,IGF1,PITX2,SFRP1,SFRP2,FGF19,HEYL,TMEM100,RANBP3L,BDKRB2,COL4A6,FRK,NGFR,NPPB,FGF18,KALRN,WIF1,NCEH1,ARHGEF28,GDF7,PAX9,PENK,RAMP2,NDNF
GO:0006970	response to osmotic stress	-3.66333	BDKRB2,ITGA2,KCNMA1,NFAT5,LRRC8C,RCSD1
GO:0014074	response to purine-containing compound	-3.4488	CDO1,CFTR,KCNE1,KCNJ11,PENK,PRKAA1,STC1,ABCC9,EPS8,GLRA2,TBXAS1,FGF19,SFRP1
GO:0050848	regulation of calcium-mediated signaling	-3.29492	CD22,IGF1,NFAT5,TMEM100,LRRK2,SLC24A4
GO:0051046	regulation of secretion	-3.22672	CD38,CD74,CFTR,EDN3,ACSL3,FOXF1,IGF1,KCNJ11,NPPB,PRKAA1,RAB27B,SFRP1,SNCA,STC1,MYOM1,SYT13,LRRK2,RIMS4,ATP1A4,KCNE1,PRSS12,KCNK5,SLC4A4,ABCC4,SLC24A4,STEAP2
GO:0016055	Wnt signaling pathway	-3.20669	EDA,GPC3,GRK5,NR4A2,PRKAA1,SFRP1,SFRP2,WIF1,LRRK2,RSPO4,TRABD2B,HGF,NGFR,PAX9,XRRA1,PITX2,STC1,PKD1L1
GO:0062197	cellular response to chemical stress	-3.19388	BDKRB2,MGST1,NR4A2,PENK,PRKAA1,SNCA,NFAT5,RBM11,LRRC8C,RCSD1,LRRK2,CD38,CRYAB,MICB,TAT,DGKK,EPS8,LMX1A,CDH23,LGI4,ACO1,ALOX15,GLRA2,KCNMA1,HAAO,SYT13
GO:0060627	regulation of vesicle-mediated transport	-3.10557	ALOX15,CD22,CFTR,ACSL3,FOXF1,GPC3,ITGA2,PRKAA1,RAB27B,SH3GL3,SNCA,NUMB,SYT13,LRRK2,RIMS4,PCSK9
GO:0009074	aromatic amino acid family catabolic process	-3.06361	TAT,KYNU,HAAO,EPHX2
GO:0098609	cell-cell adhesion	-3.03741	ALCAM,FOXF1,ITGA2,MAG,MPZL2,NLGN4Y,PCDH11X,CDON,PERP,CDH23,PCDH11Y,MYPN,CLDN19,PKD1L1,VSIG10L2,GLDN
GO:2001056	positive regulation of cysteine-type endopeptidase activity	-3.00514	CASP10,NGFR,RFPL1,SNCA,AIM2,UACA,PERP,HGF,SPOCK3
GO:0098703	calcium ion import across plasma membrane	-2.95628	CACNA1D,CACNA1E,SLC24A2,SLC24A4,RAMP2,JPH1,SLC24A3,CDH23,PKD1L1
GO:0009581	detection of external stimulus	-2.94687	FOXF1,GNGT1,ITGA2,NGFR,LXN,SLC24A4,PKD1L1
GO:0009952	anterior/posterior pattern specification	-2.91327	FOXF1,GPC3,PBX1,SFRP1,SFRP2,WIF1,HEYL,CDON,ALX4,PITX2,STC1,DBX1,DNAAF1,PKD1L1,KCNJ11,NPPB,SGCG,FGF19,ABCC9,RAMP2,TMEM100,ADGRG6
GO:0007517	muscle organ development	-2.83689	CRYAB,IGF1,PAX5,SGCG,BARX2,MYOM1,HEYL,CDON,JPH1,ALX4,CHODL,FOXF1,PGM5,RAMP2,MYPN
GO:0008277	regulation of G protein-coupled receptor signaling pathway	-2.83516	ACP3,GRK5,SNCA,RGS9,RAMP2,SLC24A4,KCTD8
GO:0021953	central nervous system neuron differentiation	-2.81253	LMX1A,NR4A2,ARHGEF28,NDNF,AGBL4,DBX1,GDF7,OLIG3,SFRP1
GO:0045494	photoreceptor cell maintenance	-2.75357	ESRRB,IQCB1,USH1C,CDH23
GO:0048732	gland development	-2.71882	CDO1,EDA,FOXF1,HGF,ITGA2,PBX1,PITX2,SFRP1,UPB1,DNAAF1,GDF7,PCSK9,FOXI3,CTSB,KCNE1,KRT15,STC1,UPK1B,USH1C,TMEM100,CDH23,TNMD,CEP63
GO:0010171	body morphogenesis	-2.71628	GPC3,PAX9,CDON,CRISPLD2
GO:0046394	carboxylic acid biosynthetic process	-2.71581	ALDH1A1,ALOX15,CD74,CDO1,PRKAA1,TBXAS1,KYNU,SERINC3,HAAO,UPB1
GO:0009611	response to wounding	-2.69192	ALOX15,F5,F10,FOXF1,IGF1,ITGA2,MAG,PLAU,TFPI,NREP,KLK8,NDNF,DGKK
GO:0062013	positive regulation of small molecule metabolic process	-2.67866	CD74,IGF1,PRKAA1,PTH1R,SNCA,SLC4A4,PLIN5
GO:0042219	cellular modified amino acid catabolic process	-2.64751	CDO1,DIO3,PCYOX1,GNGT1,USH1C
GO:1903533	regulation of protein targeting	-2.57153	KCNE1,PRKAA1,ABLIM3,CEMIP,LRRK2,CRYAB,PCSK9

## Sheet: TABLE S4B
TABLE S4B: Metascape Results - Akkouh et al (2022)
GO ID	Description	Log10 p-value	Gene Symbols
GO:0048812	neuron projection morphogenesis	-14.6855	ANK3,CHRNA7,CSF1R,DAB1,EGR2,EMX1,EPHA3,EPHA7,STMN1,NGFR,NR4A2,NECTIN1,S100A6,STXBP1,CNTN2,ST8SIA2,SEMA5A,SEMA3E,SEMA6C,SPART,NRN1,IGSF9,NYAP2,BCL11B,KIAA1755,SLITRK1,UNC5D,PHACTR1,EPHA10,EPHA6,DRAXIN,APOD,NREP,NEUROD6,VASH2,STMN2,CSRP1,KRT19,OBSCN,AR,ARHGEF26,STRADB
GO:0010975	regulation of neuron projection development	-8.9852	DAB1,LPAR1,EPHA3,EPHA7,FGF13,DDR2,CX3CL1,SPP1,CNTN2,PPFIA2,KAT2B,SEMA5A,SEMA3E,SEMA6C,STMN2,HECW1,SPART,BCL11A,LRRC7,ISLR2,SLITRK1,GPC2,DRAXIN,F2RL1,GRIN2B,ICAM1,PRKCD,GRIP1,AQP4,EDNRB,FOXC1,GCLM,HTR1A,KCNJ8,NTS,P2RY2,CYRIA,BCL7A,RUNX1T1,FGF9,GATA2,LTF,SOX11,TNFAIP6,CCN4,TMEM176B,MBNL3,SINHCAF,TRIM6,RANBP3L,TMEM119,APOD,AR,STMN1,SNCA,STXBP1,DACT1,STN1,SIRPA,ACVR1B,SERPINE2,IGFBPL1,APLNR
GO:0007420	brain development	-8.88369	APOD,CSF1R,DAB1,DCT,LPAR1,EGR2,EMX1,EPHA7,FGF9,FGF13,FOXC1,GATA2,GRIN2B,NR4A2,SERPINE2,RTN1,CNTN2,IRS2,SEMA5A,SEMA3E,AGTPBP1,SLC7A11,CHD5,SLC4A10,NEUROD6,BCL11B,PHACTR1,SYPL2,DRAXIN,SCUBE1
GO:0050767	regulation of neurogenesis	-8.70151	ACAN,MYRF,HAPLN1,DAB1,DCT,EGR2,EPHA7,FGF13,GATA2,SERPINE2,CX3CL1,SOX11,SPP1,SEMA5A,SEMA3E,SEMA6C,SPART,ISLR2,HAPLN2,SLITRK1,DRAXIN,ST8SIA2,EMX1,BNC1
GO:0051336	regulation of hydrolase activity	-7.53022	SERPINA3,CTSV,LPAR1,EPHA3,EPHA7,F2RL1,F3,FLT1,GRIN2B,STMN1,LTF,NGFR,OAS1,OAS2,OAS3,SERPINA5,SERPINE2,PRKCD,CX3CL1,SNCA,LPAR2,DOCK9,SLC39A14,ARHGEF26,SPOCK3,GMIP,CARD16,SERPINE3,ANK3,EDNRB,SFRP4,SOX11,SP100,YWHAG,IRS2,BAG2,HECW1,DACT1,EFHB,CNTN2,RGN,RNF144A,AGTPBP1
GO:0030001	metal ion transport	-7.3932	ATP1A3,CHRNA7,EDNRB,FGF13,FTH1,GRIN2B,KCNJ8,KCNJ10,KCNJ16,LTF,NECTIN1,TF,KCNB2,SLC39A14,SLC24A2,KCNV1,SLC6A15,CHRNA9,SCN3B,KCNK12,SLC4A10,CACNG8,EFHB,SLC41A1,NALF1,ATP8A1,CALHM5,APLNR,ANK3,HTR1A,SERPINE2,CX3CL1,SNCA,HECW1,SLC26A10P,GRK3,GATA2,PRKCD,CNTN2,AP3B2,SRPX,ENTREP1,SNAP91,SLC7A8,SLC7A11,NR4A3,IRS2,GCLM,SPART,STOX1,MYRF,EGR2,F2RL1,SPP1
GO:0007610	behavior	-7.20054	CHRNA7,DAB1,EGR2,FGF13,GRIN2B,HTR1A,KCNJ10,NR4A2,SERPINE2,SEPTIN5,SNCA,CNTN2,DDO,KAT2B,ATP8A1,GPR176,SHANK2,AGTPBP1,SLC7A11,SLC24A2,SLC4A10,SLITRK1,TMEM74,TAFA2,CX3CL1,STXBP1,YWHAG,EPHA7,NGFR,PPFIA2,CACNG8
GO:0007167	enzyme-linked receptor protein signaling pathway	-6.53484	ACVR1B,AR,COL1A2,CSF1R,EPHA3,EPHA7,FGF9,FOXC1,FLT1,FMOD,STMN1,NGFR,DDR2,TF,NR4A3,IRS2,SPART,SLC39A14,DOK4,SULF2,NCEH1,EPHA10,EPHA6
GO:0050807	regulation of synapse organization	-6.32267	CHRNA7,EPHA7,GRIN2B,NECTIN1,SNCA,ST8SIA2,PPFIA2,FRMPD4,SHANK2,SLC7A11,IGSF9,CTTNBP2,SLITRK1,C1QL3,APLNR,APOD,EPHA3
GO:0030534	adult behavior	-6.27519	CHRNA7,DAB1,KCNJ10,NR4A2,SEPTIN5,SNCA,CNTN2,SHANK2,AGTPBP1,SLC7A11,SLITRK1,ACAN,MYRF,HAPLN1,CSF1R,LPAR1,EGR2,EMX1,CX3CL1,SOX11,HAPLN2,SLC4A10
GO:0042327	positive regulation of phosphorylation	-6.01872	APLNR,AR,CHRNA7,CSF1R,DLG3,EDNRB,EEF1A2,EPHA7,FGF9,FLT1,LTF,DDR2,PRKCD,CX3CL1,SNCA,TF,CDK2AP1,CAMKK2,STRADB,PRR5L,TRIM6,STOX1,TMEM119,NEK7,YWHAG,IRS2,KAT2B,BAG2
GO:0046189	phenol-containing compound biosynthetic process	-5.73349	DCT,NR4A2,PMEL,SNCA,TYRP1,SLC45A2,HTR1A,SLC7A11,EDNRB,AFMID,NQO1,PLPP1,NUDT4,NUDT4B
GO:0071417	cellular response to organonitrogen compound	-5.66294	ATP1A3,CHRNA7,COL1A2,GCLM,HTR1A,ICAM1,NGFR,DDR2,NR4A2,P2RY2,PRKCD,MAPK13,SNCA,YWHAG,NR4A3,IRS2,KAT2B,SLC39A14,SESN1,BCL11A,GNG2,AR,BCKDHB,NQO1,EDNRB,EGR2,KCNJ8,KRT19,ME1,SFRP4,SPP1,PLPP1,RBFOX2,SERPINA3,APOD,EEF1A2,FLT1,RGN,BCL11B,ASXL3,SLC7A11,MICAL1,PRR5L,SIRPA
GO:0050678	regulation of epithelial cell proliferation	-5.61707	APLNR,AR,EDNRB,F3,FGF9,FLT1,GATA2,NGFR,SOX11,NR4A3,IRS2,SEMA5A,RGN,VASH1,SULF2,BCL11B,VASH2,APOD,COL1A2,EGR2,FOXC1,KCNJ8,PRCP,SAT1,CX3CL1,SEMA3E,YJEFN3,CHRNA7,SP100,ANGPTL7,CSF1R,EPHA7,DACT1,KIF26B
GO:2000147	positive regulation of cell motility	-5.57208	ACVR1B,CSF1R,LPAR1,F2RL1,F3,FGF9,FLT1,GATA2,ICAM1,DDR2,CX3CL1,TF,TNFAIP6,NR4A3,IRS2,CCN4,SEMA5A,SEMA3E,ATP8A1,SEMA6C,CD274,NTS,STOX1
GO:0019725	cellular homeostasis	-5.35544	AQP4,ATP1A3,CHRNA7,NQO1,FTH1,GCLM,ICAM1,NGFR,P2RY2,CX3CL1,TF,IRS2,RGN,GJB6,SLC39A14,SLC7A11,SLC24A2,SLC45A2,SLC4A10,TRIM6,SLC41A1,SYPL2,ANK3,EDNRB,KCNJ10,SFRP4,FGF13,SLC6A15,SCN3B
GO:0034330	cell junction organization	-5.32386	ANK3,DST,CHRNA7,CSF1R,F2RL1,FGF13,KCNJ8,NECTIN1,CX3CL1,SNCA,CNTN2,PPFIA2,CLDN6,SEMA3E,GJB6,SHANK2,PCLO,SLITRK1,C1QL3
GO:0005975	carbohydrate metabolic process	-5.15582	APOD,CHI3L2,ME1,OAS1,PGAM2,PPP1R3D,ST8SIA2,IRS2,B3GALT2,KAT2B,RGN,ST3GAL6,SLC39A14,MAN1C1,NDST4,GAL3ST4,CHST9
GO:0098609	cell-cell adhesion	-5.1495	CSRP1,DAB1,DLG3,ICAM1,NECTIN1,CX3CL1,STXBP1,CNTN2,CD164,CLDN6,SLC7A11,PCDH11X,PCDHGB6,IGSF9,LRRC7,PCDH11Y,SLITRK1,UNC5D,SIRPA
GO:0006979	response to oxidative stress	-4.92644	APOD,NQO1,GCLM,GPX7,NR4A2,PRKCD,MAPK13,SNCA,KAT2B,ANGPTL7,CAMKK2,SLC7A11,IPCEF1,PRR5L,SIRPA,STOX1
GO:0032496	response to lipopolysaccharide	-4.75845	NQO1,EDNRB,GBP3,CXCL3,HADHB,KCNJ8,CXCL6,SNCA,GJB6,CD274,PDCD1LG2,CARD16,TRIM6,SIRPA,AR,ATP1A3,LPAR1,EPHA3,SPP1,NR4A3,PLPP1,RBFOX2,GNG2,MR1,LTF,OAS1,OAS2,OAS3,PRKCD,TF,IGFBPL1
GO:0032682	negative regulation of chemokine production	-4.72427	APOD,F2RL1,OAS1,OAS3,SIRPA,CHRNA7,LTF,SERPINE2,PRKCD,CX3CL1,SPP1,TNFAIP6,SEMA5A,NMI,SEMA3E,SEMA6C,CARD16,OAS2,CSF1R,CXCL6,CD274,XAF1,PDCD1LG2,TRIM6,LPAR1,F3,KCNJ8,MAPK13,SNCA,CCN4,NEK7,MR1,GBP3,DDX60L,SLFN11,STMN1,GATA2,SOX11,TMEM176B,TF,NR4A3,SULF2
GO:0050878	regulation of body fluid levels	-4.53415	APLNR,AQP4,CSRP1,EDNRB,F2RL1,F3,FLI1,OAS2,P2RY2,SERPINE2,PRKCD,STXBP1,SLC7A11,SCUBE1,APOD,DST,GATA2,PRCP,CX3CL1,NREP,VASH1,SULF2
GO:0006790	sulfur compound metabolic process	-4.52088	EDNRB,GCLM,GSTM1,ST3GAL6,FAR2,SQOR,NDST4,MICAL1,GAL3ST4,ELOVL7,SLC19A3,CHST9,HS6ST3,CHI3L2,FOXC1,TNFAIP6,ST8SIA2,B3GALT2,MAN1C1,GALNT14,GALNTL6,SULF2
GO:0035296	regulation of tube diameter	-4.51238	EDNRB,F2RL1,FOXC1,GCLM,HTR1A,KCNJ8,NTS,P2RY2,KAT2B,AR,CHRNA7,COL1A2,FLI1,PRCP,ATP8A1,SLC7A8,SCN3B
GO:0001501	skeletal system development	-4.45983	ACAN,COL1A2,HAPLN1,FGF9,FOXC1,LTF,DDR2,OGN,SFRP4,SOX11,CCN4,TTC9,SLC39A14,SULF2,HAPLN2,RANBP3L,TMEM119,NELL1,TNFAIP6,EGR2
GO:0040007	growth	-4.26215	APOD,AR,EMX1,FGF9,FOXC1,KCNJ8,DDR2,TNFAIP6,ST8SIA2,SEMA5A,SPART,NRN1,KIF26B,SLC4A10,SLITRK1
GO:0006468	protein phosphorylation	-3.9756	ACVR1B,GRK3,CSF1R,EPHA3,EPHA7,FLT1,MAP3K9,DDR2,PRKCD,MAPK13,CAMKK2,DCLK3,RSKR,NEK7,EPHA10,EPHA6,HUNK,OBSCN,EGR2,KAT2B,AGTPBP1,BCL11A,GALNTL6,ZDHHC11B
GO:0097120	receptor localization to synapse	-3.96835	DLG3,GRIP1,LRRC7,CACNG8,C1QL3,NECTIN1,PCLO
GO:0009154	purine ribonucleotide catabolic process	-3.92102	PDE1A,GDA,NUDT4,PDE7B,NUDT4B,CHI3L2,MAN1C1
GO:0051098	regulation of binding	-3.85471	FOXC1,STMN1,PRKCD,SOX11,SP100,BAG2,DACT1,GREM2,CARD16,TRIM6,EFHB,SERPINE2,CNTN2
GO:0015820	leucine transport	-3.85399	SLC7A6,SLC7A8,SLC6A15,KCNJ8,KCNJ10,SLC7A11,SLC26A10P
GO:0071345	cellular response to cytokine stimulus	-3.82458	AQP4,CSF1R,F3,FOXC1,GBP3,GCLM,CXCL3,ICAM1,OAS1,OAS2,MAPK13,CXCL6,CX3CL1,SP100,STXBP1,ENTREP1,ST3GAL6,GREM2,TRIM6,SIRPA,LPAR1,EDNRB,EPHA7,FLT1,PRKCD,SEMA5A,SEMA3E,SEMA6C,F2RL1
GO:0001885	endothelial cell development	-3.78586	EDNRB,F2RL1,ICAM1,ARHGEF26,HAPLN2,SCUBE1,AR,GATA2,BCL11B
GO:0014911	positive regulation of smooth muscle cell migration	-3.74293	LPAR1,FGF9,DDR2,NR4A3,CCN4,APOD,OGN,PDE1A,CX3CL1
GO:0043523	regulation of neuron apoptotic process	-3.64563	NQO1,EPHA7,GCLM,NR4A2,CX3CL1,SNCA,STXBP1,ST8SIA2,SEMA3E,DRAXIN,NGFR,SAT1,CHDH,AFMID
GO:0002274	myeloid leukocyte activation	-3.57837	F2RL1,KCNJ8,PRKCD,CXCL6,CX3CL1,SNCA,NR4A3,NMI,CHRNA7,CSRP1,GCLM,MR1,ICAM1,SERPINE2,STXBP1,SLC7A11,BCL11B,EDNRB,FANCA,MAPK13,TNFAIP6,CCN4,CARD16,SIRPA,GATA2,DDR2,SOX11,IRS2,CD274,PDCD1LG2
GO:0006826	iron ion transport	-3.50468	FTH1,LTF,NECTIN1,TF,SLC39A14
GO:0045664	regulation of neuron differentiation	-3.50337	DAB1,EDNRB,GATA2,SOX11,CNTN2,YWHAG,NREP,BCL11A,BCL11B,EGR2,KCNJ8,NR4A2,NR4A3,OSBPL11,CX3CL1,FGF13,SEMA3E
GO:0031115	negative regulation of microtubule polymerization	-3.48722	STMN1,SNCA,STMN2,COL1A2,CSRP1,FGF13,FOXC1,FMOD,KRT19,DDR2,TF,TNFAIP6,MICAL1,LIMD2,OBSCN,PHACTR1,PRKCD,STXBP1,DACT1,KAT2B

## Sheet: TABLE S4C
TABLE S4C: Metascape Results - Trindade et al (2023)
GO ID	Description	Log10 p-value	Gene Symbols
GO:0051493	regulation of cytoskeleton organization	-8.95417	ACTG1,CAPN2,DYNC1H1,EPS8,NPM1,RNH1,CX3CL1,SPTBN2,TMSB4X,WDR1,ARPC2,CD2AP,CYRIB,PSRC1,ANXA2,HSP90AB1,KRT19,TGFB2,TPM2,ZYX,MYL9,MYH4,PDLIM4,HSPA5,RALB,WARS1,STX1B,RAPGEF2
GO:0071345	cellular response to cytokine stimulus	-7.04808	ACTG1,CAPN2,EPS8,HSPA5,HSP90AB1,HSPD1,MST1R,MT2A,P4HB,CX3CL1,SRM,TMSB4X,ZYX,NRP2
GO:0071634	regulation of transforming growth factor beta production	-4.99759	HSP90AB1,CX3CL1,TGFB2,CD2AP,TMSB4X,TLR8,MST1R,WDR1,YWHAB,EPS8
GO:0031032	actomyosin structure organization	-4.41775	ACTG1,KRT19,ZYX,WDR1,MYL9,CAPN2,PLD3,DYNC1H1,NPM1,RPLP0,TGFB2,PDLIM4
GO:0001568	blood vessel development	-4.32597	ACTG1,ANXA2,COL4A1,GAA,CX3CL1,TGFB2,WARS1,NRP2,RAPGEF2,CDH6,SPTBN2,WDR1,CD2AP,TGM2,HSPA5,TMSB4X,ZYX,MYL9
GO:0018126	protein hydroxylation	-4.26968	P4HB,P3H2,P3H1,CTSB
GO:0006457	protein folding	-4.11905	HSPA5,HSP90AB1,HSPD1,HSPE1,P4HB,P3H1,CAPN2,NPM1
GO:0032729	positive regulation of type II interferon production	-3.95236	HLA-A,HSPD1,TLR8,CYRIB,TP53BP1,TGFB2,EPG5
GO:0045785	positive regulation of cell adhesion	-3.79014	HLA-A,HSPD1,P4HB,CX3CL1,TGFB2,TGM2,ARPC2,CYRIB,DYNC1H1,EPS8,RALB,WARS1,CROCC,PSRC1,ANXA2,WDR1,RAPGEF2,P3H1,STX1B,ACTG1
GO:1901699	cellular response to nitrogen compound	-3.72	CAPN2,COL4A1,COL6A1,NPM1,PKM,RALB,TGM2,RAPGEF2,EPG5,NCOA3
GO:0051336	regulation of hydrolase activity	-3.713	HSP90AB1,HSPD1,HSPE1,NPM1,CX3CL1,TGFB2,TGM2,RAPGEF2,TBC1D9,APOA5
GO:0045859	regulation of protein kinase activity	-3.66467	HSP90AB1,MST1R,NPM1,RALB,TGFB2,WARS1,RAPGEF2,PSRC1,CAPN2,CX3CL1,TMSB4X,ANXA2,NRP2
GO:0051235	maintenance of location	-3.61738	FTL,GAA,HSPA5,TMSB4X,YWHAB
GO:1902115	regulation of organelle assembly	-3.15912	DYNC1H1,NPM1,RALB,SPTBN2,CROCC
GO:0051058	negative regulation of small GTPase mediated signal transduction	-3.13124	TGFB2,CD2AP,CYRIB,EPS8,TGM2
GO:0019725	cellular homeostasis	-2.84714	FTL,GAA,GLS,MT2A,NPM1,CX3CL1,TGM2,CROCC
GO:0000226	microtubule cytoskeleton organization	-2.6757	DYNC1H1,NPM1,DNAH17,CROCC,PSRC1,CFAP74,TUBB8B
GO:0030100	regulation of endocytosis	-2.6062	ACTG1,ANXA2,TGM2,STX1B,APOA5
GO:0032675	regulation of interleukin-6 production	-2.59261	CAPN2,HSPD1,CX3CL1,TLR8,EPG5
GO:0071230	cellular response to amino acid stimulus	-2.58558	CAPN2,COL4A1,COL6A1
GO:0051603	proteolysis involved in protein catabolic process	-2.52454	CAPN2,CTSB,HSPA5,PSMC3,PSMD4,SH3BGRL,RNF40
GO:0009308	amine metabolic process	-2.43623	ALDH7A1,SRM,TGFB2,EPS8,NRP2
GO:0009063	amino acid catabolic process	-2.26018	ETFB,GLS,MCCC2,ALDH2,PKM
GO:0006936	muscle contraction	-2.18983	GAA,MYH4,TPM2,SLMAP

## Sheet: TABLE S5A
TABLE S5A: DEGs - ACM HCT (+TNF-a) vs ACM HCT (N.S.)
ENSEMBL ID	Gene Symbol	log2FC	log2CPM	LR	p-value	p-adjust
ENSG00000125144	MT1G	1.3577	8.37548	470.165	2.95088e-104	5.00293e-100
ENSG00000125148	MT2A	1.06514	8.83796	239.275	5.65826e-54	4.79651e-50
ENSG00000205358	MT1H	1.28753	7.50805	215.115	1.05165e-48	5.94324e-45
ENSG00000102962	CCL22	1.10061	5.34966	174.953	6.13047e-40	2.5984e-36
ENSG00000165795	NDRG2	0.870852	7.47299	160.36	9.44014e-37	3.20096e-33
ENSG00000271503	CCL5	1.08005	6.20079	158.474	2.43844e-36	6.89022e-33
ENSG00000108700	CCL8	1.56923	5.30801	153.376	3.16984e-35	7.67736e-32
ENSG00000205364	MT1M	1.23738	4.79333	151.729	7.26311e-35	1.53924e-31
ENSG00000163735	CXCL5	1.17523	9.82423	131.682	1.75625e-30	3.30838e-27
ENSG00000260549	MT1L	1.28261	4.00266	122.539	1.75891e-28	2.98205e-25
ENSG00000020181	ADGRA2	1.15609	4.63155	89.7135	2.75263e-21	4.24256e-18
ENSG00000169715	MT1E	0.849139	5.35089	86.1217	1.69197e-20	2.39048e-17
ENSG00000010278	CD9	-0.564887	7.75042	85.4523	2.37356e-20	3.09549e-17
ENSG00000132718	SYT11	0.618219	5.70585	78.8034	6.86094e-19	8.3086e-16
ENSG00000132514	CLEC10A	0.655803	5.49767	78.0593	9.99907e-19	1.06731e-15
ENSG00000102575	ACP5	-0.680533	9.32168	78.0449	1.00726e-18	1.06731e-15
ENSG00000124491	F13A1	-0.835693	5.24712	77.3338	1.44376e-18	1.43985e-15
ENSG00000117594	HSD11B1	0.646187	6.22532	77.1364	1.59551e-18	1.5028e-15
ENSG00000187193	MT1X	0.879811	4.66436	75.7638	3.19705e-18	2.85278e-15
ENSG00000117228	GBP1	0.766454	4.91604	75.1182	4.43353e-18	3.7583e-15
ENSG00000166523	CLEC4E	0.760329	5.9301	73.597	9.581e-18	7.73506e-15
ENSG00000250722	SELENOP	-0.981112	4.98746	72.6052	1.58361e-17	1.22039e-14
ENSG00000198417	MT1F	0.711257	6.27531	68.5791	1.21887e-16	8.98468e-14
ENSG00000204131	NHSL2	-1.03471	5.27855	68.3027	1.40226e-16	9.90579e-14
ENSG00000137880	GCHFR	-0.966221	5.8907	67.3748	2.24496e-16	1.52244e-13
ENSG00000108702	CCL1	1.13497	4.40839	66.7987	3.00698e-16	1.96078e-13
ENSG00000100079	LGALS2	0.634713	5.27468	65.9484	4.62889e-16	2.9066e-13
ENSG00000122254	HS3ST2	-0.943772	4.49608	65.2144	6.71782e-16	4.06764e-13
ENSG00000182985	CADM1	-0.671712	5.15142	64.7839	8.35808e-16	4.88631e-13
ENSG00000110092	CCND1	0.504876	6.78396	64.2723	1.08357e-15	6.12364e-13
ENSG00000100600	LGMN	-0.598389	8.16622	63.4408	1.65258e-15	9.03801e-13
ENSG00000134321	RSAD2	0.851416	4.73849	63.3305	1.74779e-15	9.26001e-13
ENSG00000106799	TGFBR1	-0.513404	8.09446	61.8867	3.63802e-15	1.86906e-12
ENSG00000087245	MMP2	-0.473236	6.61008	59.5378	1.1997e-14	5.98228e-12
ENSG00000183486	MX2	0.735166	6.01616	57.4889	3.39894e-14	1.64644e-11
ENSG00000106665	CLIP2	-0.485412	6.31648	56.767	4.90629e-14	2.31059e-11
ENSG00000074410	CA12	0.905127	4.92609	56.7052	5.06299e-14	2.31995e-11
ENSG00000152766	ANKRD22	1.04038	3.18041	56.3883	5.94823e-14	2.65385e-11
ENSG00000105612	DNASE2	-0.480633	6.75667	55.3203	1.02407e-13	4.45181e-11
ENSG00000115295	CLIP4	-0.526331	6.81486	55.2061	1.08532e-13	4.60013e-11
ENSG00000137959	IFI44L	0.898523	5.87022	54.4216	1.61778e-13	6.68973e-11
ENSG00000026751	SLAMF7	0.515473	7.16469	53.7486	2.27861e-13	9.19801e-11
ENSG00000105639	JAK3	0.726343	4.74081	53.699	2.33677e-13	9.2134e-11
ENSG00000273604	EPOP	0.607913	5.75673	53.2289	2.96856e-13	1.14384e-10
ENSG00000038427	VCAN	-0.748642	4.89401	53.1614	3.0723e-13	1.15751e-10
ENSG00000157601	MX1	0.585141	8.22567	51.8399	6.02158e-13	2.21934e-10
ENSG00000171848	RRM2	1.20398	3.57313	50.8959	9.73957e-13	3.51329e-10
ENSG00000111012	CYP27B1	0.949054	5.37147	49.9157	1.60493e-12	5.66876e-10
ENSG00000072694	FCGR2B	0.735466	5.42978	49.5454	1.93829e-12	6.70649e-10
ENSG00000139970	RTN1	0.428438	7.12049	49.4461	2.03902e-12	6.9139e-10
ENSG00000187608	ISG15	0.622872	5.71331	48.8667	2.7396e-12	9.1073e-10
ENSG00000242048	PRKAG2-AS2	0.706267	4.54061	47.8916	4.50453e-12	1.44508e-09
ENSG00000147872	PLIN2	-0.531988	6.9215	47.8859	4.51748e-12	1.44508e-09
ENSG00000130592	LSP1	-0.428808	8.6696	46.8381	7.71e-12	2.42066e-09
ENSG00000087589	CASS4	0.67026	4.87373	46.2166	1.05878e-11	3.26375e-09
ENSG00000150938	CRIM1	0.576645	8.73779	45.3796	1.62314e-11	4.91404e-09
ENSG00000134028	ADAMDEC1	0.58359	7.0792	44.8419	2.13604e-11	6.3534e-09
ENSG00000185477	GPRIN3	-0.417792	6.84957	44.3217	2.7861e-11	8.14405e-09
ENSG00000101460	MAP1LC3A	0.993997	3.13749	43.4268	4.40108e-11	1.26468e-08
ENSG00000053918	KCNQ1	-0.41869	6.50758	43.3291	4.62659e-11	1.30732e-08
ENSG00000184371	CSF1	0.496815	8.66529	42.9723	5.55209e-11	1.5303e-08
ENSG00000115523	GNLY	0.756579	4.14488	42.9568	5.59623e-11	1.5303e-08
ENSG00000157107	FCHO2	-0.386108	6.80814	42.8833	5.81057e-11	1.56369e-08
ENSG00000119917	IFIT3	0.509315	6.65228	42.4992	7.07098e-11	1.87315e-08
ENSG00000095970	TREM2	-0.485491	6.6449	42.3815	7.50954e-11	1.95872e-08
ENSG00000162654	GBP4	0.855093	3.61657	41.9269	9.47495e-11	2.43391e-08
ENSG00000008516	MMP25	0.661092	4.80341	41.8222	9.99623e-11	2.52949e-08
ENSG00000185745	IFIT1	0.602541	6.1582	41.5022	1.17736e-10	2.93543e-08
ENSG00000163734	CXCL3	0.649058	5.17213	41.4197	1.22814e-10	3.01765e-08
ENSG00000119922	IFIT2	0.606831	5.88461	40.9949	1.52629e-10	3.69668e-08
ENSG00000172575	RASGRP1	0.840265	4.19335	40.6954	1.77908e-10	4.24825e-08
ENSG00000197982	C1orf122	0.496242	5.66933	40.6545	1.81671e-10	4.27785e-08
ENSG00000108960	MMD	-0.598466	4.43553	40.1524	2.34899e-10	5.41461e-08
ENSG00000131979	GCH1	0.766596	4.06082	40.1405	2.36334e-10	5.41461e-08
ENSG00000123989	CHPF	0.557232	4.89359	39.6141	3.09439e-10	6.99496e-08
ENSG00000132530	XAF1	0.461977	6.95603	39.3217	3.59425e-10	8.01802e-08
ENSG00000106366	SERPINE1	0.538592	6.95987	38.9376	4.37569e-10	9.63448e-08
ENSG00000128284	APOL3	0.555015	4.67212	38.8301	4.62332e-10	1.00492e-07
ENSG00000162174	ASRGL1	-0.605508	4.95894	38.7811	4.74089e-10	1.01743e-07
ENSG00000111331	OAS3	0.510895	8.04505	38.6714	5.01506e-10	1.06282e-07
ENSG00000135218	CD36	-0.396003	7.32724	38.6233	5.14017e-10	1.07588e-07
ENSG00000188282	RUFY4	0.729586	4.32531	37.6571	8.43378e-10	1.74374e-07
ENSG00000171659	GPR34	-0.628614	4.8367	37.5443	8.93601e-10	1.82531e-07
ENSG00000108828	VAT1	-0.433419	9.16265	37.2337	1.04788e-09	2.11496e-07
ENSG00000205846	CLEC6A	0.736407	4.16988	37.18	1.07715e-09	2.14847e-07
ENSG00000226091	LINC00937	0.527299	5.86061	37.0045	1.17857e-09	2.32343e-07
ENSG00000185245	GP1BA	0.817036	3.63306	36.8327	1.28716e-09	2.50834e-07
ENSG00000108688	CCL7	0.541574	8.17706	36.5857	1.46097e-09	2.81469e-07
ENSG00000131378	RFTN1	0.402581	5.96918	36.1805	1.79858e-09	3.42619e-07
ENSG00000136235	GPNMB	-0.515409	10.8145	36.1489	1.82801e-09	3.44356e-07
ENSG00000211897	IGHG3	15.3861	-1.01036	36.1256	1.85005e-09	3.44678e-07
ENSG00000089351	GRAMD1A	0.514425	7.08426	36.0612	1.91217e-09	3.52379e-07
ENSG00000095383	TBC1D2	-0.406692	7.93629	35.8022	2.18404e-09	3.98152e-07
ENSG00000176049	JAKMIP2	-0.371072	7.31461	35.6331	2.382e-09	4.29621e-07
ENSG00000071967	CYBRD1	-0.438288	5.41434	35.6122	2.40775e-09	4.29695e-07
ENSG00000168528	SERINC2	-0.415488	5.87942	35.2356	2.92136e-09	5.15924e-07
ENSG00000110079	MS4A4A	-0.456468	5.75572	35.1772	3.01031e-09	5.26152e-07
ENSG00000136161	RCBTB2	-0.400309	7.05904	35.0373	3.2345e-09	5.59568e-07
ENSG00000137824	RMDN3	-0.453426	6.5698	35.0067	3.28565e-09	5.62675e-07
ENSG00000288954		0.730355	3.59423	34.9309	3.41624e-09	5.79189e-07
ENSG00000117115	PADI2	-0.597228	4.39019	34.793	3.66691e-09	6.15532e-07
ENSG00000135899	SP110	0.518017	5.50218	34.6998	3.84665e-09	6.39374e-07
ENSG00000132846	ZBED3	-0.544614	4.76917	34.2429	4.86447e-09	7.96486e-07
ENSG00000100911	PSME2	0.419955	5.95442	34.2344	4.88584e-09	7.96486e-07
ENSG00000253190		1.38395	2.25948	33.9	5.80192e-09	9.36817e-07
ENSG00000056736	IL17RB	-0.645619	4.27731	33.705	6.41357e-09	1.02581e-06
ENSG00000184357	H1-5	1.07593	4.02427	33.6372	6.64105e-09	1.05227e-06
ENSG00000163956	LRPAP1	-0.403386	7.72801	33.5259	7.03206e-09	1.1039e-06
ENSG00000112137	PHACTR1	-0.432582	5.65195	33.4319	7.38023e-09	1.14793e-06
ENSG00000134326	CMPK2	0.596634	5.67269	33.0663	8.90691e-09	1.3728e-06
ENSG00000186818	LILRB4	0.458061	8.43571	32.9231	9.58789e-09	1.46444e-06
ENSG00000054654	SYNE2	0.568449	4.7938	32.752	1.04699e-08	1.58488e-06
ENSG00000142875	PRKACB	-0.42375	5.68128	32.7186	1.06513e-08	1.59807e-06
ENSG00000138764	CCNG2	-0.573721	4.37393	32.6932	1.07914e-08	1.60489e-06
ENSG00000075240	GRAMD4	-0.375199	6.98105	32.6292	1.11528e-08	1.64421e-06
ENSG00000237541	HLA-DQA2	0.602364	4.24477	32.5824	1.14244e-08	1.66974e-06
ENSG00000251230	MIR3945HG	0.988139	3.92578	32.53	1.1737e-08	1.70076e-06
ENSG00000131981	LGALS3	-0.391715	7.74159	32.3305	1.30056e-08	1.86862e-06
ENSG00000166546	BEAN1	0.723516	3.94327	32.0054	1.53741e-08	2.19036e-06
ENSG00000008517	IL32	0.940908	2.82327	31.9605	1.57336e-08	2.22289e-06
ENSG00000275385	CCL18	0.472068	8.26228	31.875	1.64417e-08	2.30374e-06
ENSG00000263528	IKBKE	0.354911	6.54514	31.6493	1.84683e-08	2.56648e-06
ENSG00000124731	TREM1	0.53653	5.84739	31.6303	1.86494e-08	2.57058e-06
ENSG00000265206	MIR142HG	0.484835	4.8856	31.5469	1.94683e-08	2.66182e-06
ENSG00000016391	CHDH	-0.564717	5.12421	31.0834	2.47181e-08	3.3314e-06
ENSG00000185507	IRF7	0.452164	5.91742	31.0802	2.47586e-08	3.3314e-06
ENSG00000213614	HEXA	-0.347876	7.46646	31.0371	2.53147e-08	3.37941e-06
ENSG00000110077	MS4A6A	-0.952948	4.80134	30.8051	2.8529e-08	3.77875e-06
ENSG00000140332	TLE3	-0.456418	6.95073	30.7518	2.93239e-08	3.85393e-06
ENSG00000125538	IL1B	1.12418	7.47854	30.5725	3.21622e-08	4.18394e-06
ENSG00000113269	RNF130	-0.322733	8.00783	30.5625	3.23285e-08	4.18394e-06
ENSG00000122862	SRGN	0.378334	7.99874	30.5275	3.29173e-08	4.22787e-06
ENSG00000179630	LACC1	-0.402171	6.38144	30.1248	4.05116e-08	5.16417e-06
ENSG00000115956	PLEK	0.405818	8.51112	30.0719	4.16317e-08	5.26735e-06
ENSG00000244682	FCGR2C	0.413663	5.62502	29.9503	4.4326e-08	5.56669e-06
ENSG00000276070	CCL4L2	0.633625	4.67453	29.7546	4.90352e-08	6.0901e-06
ENSG00000051128	HOMER3	-0.401723	5.2957	29.7476	4.92122e-08	6.0901e-06
ENSG00000140545	MFGE8	-0.524195	4.2922	29.3202	6.13527e-08	7.53749e-06
ENSG00000056558	TRAF1	0.496614	6.19661	29.3011	6.19598e-08	7.55731e-06
ENSG00000286522	H3C2	0.894936	3.81194	28.962	7.38107e-08	8.93848e-06
ENSG00000196189	SEMA4A	0.473455	6.58902	28.8558	7.79702e-08	9.37523e-06
ENSG00000180767	CHST13	-0.396349	5.59981	28.8251	7.9217e-08	9.45806e-06
ENSG00000071242	RPS6KA2	-0.455575	5.75605	28.686	8.51185e-08	1.00916e-05
ENSG00000262406	MMP12	0.677711	8.10759	28.6318	8.75312e-08	1.03056e-05
ENSG00000172183	ISG20	0.882071	2.61972	28.5935	8.92831e-08	1.04393e-05
ENSG00000085063	CD59	-0.364024	6.90994	28.5637	9.06638e-08	1.05282e-05
ENSG00000135114	OASL	0.620925	3.84207	28.5497	9.13263e-08	1.0533e-05
ENSG00000134470	IL15RA	0.951972	2.61484	28.4067	9.83268e-08	1.12637e-05
ENSG00000226281		-0.750296	4.13625	28.3921	9.9067e-08	1.12724e-05
ENSG00000106780	MEGF9	-0.394546	5.47857	28.2044	1.09157e-07	1.23376e-05
ENSG00000147168	IL2RG	0.430443	5.12178	28.132	1.13319e-07	1.26668e-05
ENSG00000104885	DOT1L	0.331656	6.67082	28.1278	1.13564e-07	1.26668e-05
ENSG00000203710	CR1	-0.473271	5.57993	28.0194	1.20105e-07	1.33088e-05
ENSG00000061918	GUCY1B1	1.37634	1.5077	27.9515	1.24395e-07	1.36948e-05
ENSG00000115085	ZAP70	0.813508	3.17883	27.9221	1.26298e-07	1.38146e-05
ENSG00000173706	HEG1	-0.329238	6.57542	27.7605	1.37302e-07	1.4922e-05
ENSG00000173918	C1QTNF1	1.43657	1.37641	27.7407	1.38711e-07	1.49791e-05
ENSG00000275302	CCL4	0.716007	6.86907	27.6662	1.44158e-07	1.54687e-05
ENSG00000205362	MT1A	3.17009	0.684036	27.5061	1.56596e-07	1.66977e-05
ENSG00000167994	RAB3IL1	-0.470722	4.72828	27.4755	1.59097e-07	1.6857e-05
ENSG00000152270	PDE3B	-0.364927	5.72257	27.4636	1.60079e-07	1.6857e-05
ENSG00000134460	IL2RA	3.45584	0.481296	27.4005	1.65386e-07	1.73084e-05
ENSG00000255750		0.831329	3.7993	27.3135	1.72997e-07	1.79373e-05
ENSG00000176155	CCDC57	0.380764	6.5523	27.3078	1.73512e-07	1.79373e-05
ENSG00000104763	ASAH1	-0.344412	8.84128	27.1878	1.84619e-07	1.89698e-05
ENSG00000166963	MAP1A	0.548989	4.47171	27.1616	1.87134e-07	1.90013e-05
ENSG00000163739	CXCL1	0.536927	5.99621	27.1613	1.87167e-07	1.90013e-05
ENSG00000159720	ATP6V0D1	-0.325768	8.10111	27.1359	1.89648e-07	1.91386e-05
ENSG00000172716	SLFN11	-0.403185	6.75706	27.0413	1.99156e-07	1.99793e-05
ENSG00000139318	DUSP6	0.347554	7.38024	26.8457	2.20368e-07	2.19771e-05
ENSG00000123643	SLC36A1	-0.307731	8.00163	26.7748	2.28601e-07	2.25519e-05
ENSG00000157045	NTAN1	-0.347029	5.81978	26.7732	2.28791e-07	2.25519e-05
ENSG00000213699	SLC35F6	-0.317133	7.19265	26.7402	2.32723e-07	2.28069e-05
ENSG00000122547	EEPD1	-0.387599	6.03965	26.6397	2.4515e-07	2.38866e-05
ENSG00000115738	ID2	-0.416663	5.57011	26.405	2.76816e-07	2.68179e-05
ENSG00000134294	SLC38A2	-0.321896	7.78936	26.3075	2.91157e-07	2.8047e-05
ENSG00000065328	MCM10	1.46223	1.59831	26.2541	2.99323e-07	2.86707e-05
ENSG00000025039	RRAGD	-0.330488	6.26377	26.141	3.17378e-07	3.02294e-05
ENSG00000231811		0.857322	2.98845	26.1106	3.22408e-07	3.05369e-05
ENSG00000118508	RAB32	-0.40249	5.21772	26.0578	3.31347e-07	3.11986e-05
ENSG00000277775	H3C7	0.865011	3.12202	26.0478	3.33075e-07	3.11986e-05
ENSG00000049860	HEXB	-0.348624	8.71945	25.9933	3.42612e-07	3.19156e-05
ENSG00000186648	CARMIL3	0.664882	3.98816	25.8475	3.69486e-07	3.4231e-05
ENSG00000153179	RASSF3	-0.313868	6.55791	25.8333	3.72209e-07	3.42958e-05
ENSG00000111335	OAS2	0.487242	7.5515	25.793	3.80071e-07	3.48309e-05
ENSG00000184347	SLIT3	-0.477326	4.98163	25.7616	3.86293e-07	3.52109e-05
ENSG00000130589	HELZ2	0.404104	7.06926	25.6071	4.18492e-07	3.79418e-05
ENSG00000255398	HCAR3	0.585794	4.56124	25.4963	4.43236e-07	3.99714e-05
ENSG00000181045	SLC26A11	-0.385847	7.32364	25.2723	4.97818e-07	4.46562e-05
ENSG00000105825	TFPI2	10.1547	-2.14952	25.2583	5.01442e-07	4.47445e-05
ENSG00000155097	ATP6V1C1	-0.313767	6.72811	25.2478	5.04179e-07	4.47532e-05
ENSG00000241399	CD302	-0.418346	4.81387	25.1024	5.43663e-07	4.77615e-05
ENSG00000177409	SAMD9L	0.339706	6.98227	25.1022	5.43705e-07	4.77615e-05
ENSG00000041982	TNC	0.551302	7.4587	25.0527	5.57854e-07	4.85741e-05
ENSG00000168546	GFRA2	-0.633102	4.56704	25.0498	5.58685e-07	4.85741e-05
ENSG00000119535	CSF3R	-0.307054	6.38214	24.9847	5.77873e-07	4.98554e-05
ENSG00000152689	RASGRP3	-0.302163	6.9187	24.9706	5.82107e-07	4.98554e-05
ENSG00000134061	CD180	-0.871887	3.43668	24.9702	5.82244e-07	4.98554e-05
ENSG00000142512	SIGLEC10	0.344361	6.24405	24.9284	5.94996e-07	5.05126e-05
ENSG00000276368	H2AC14	2.10804	1.63323	24.9255	5.95879e-07	5.05126e-05
ENSG00000276903	H2AC16	0.824601	2.85138	24.8935	6.05857e-07	5.1103e-05
ENSG00000056972	TRAF3IP2	0.524305	4.04647	24.8042	6.34601e-07	5.32625e-05
ENSG00000076382	SPAG5	0.749251	3.35413	24.7926	6.38431e-07	5.332e-05
ENSG00000006118	TMEM132A	0.830217	4.90318	24.7466	6.53846e-07	5.43397e-05
ENSG00000242574	HLA-DMB	-0.335304	6.92799	24.6882	6.73946e-07	5.5737e-05
ENSG00000128641	MYO1B	0.636333	4.77871	24.5122	7.38398e-07	6.07709e-05
ENSG00000129667	RHBDF2	0.306086	7.09202	24.4615	7.58104e-07	6.20913e-05
ENSG00000136826	KLF4	-0.528434	5.1749	24.4234	7.73253e-07	6.30275e-05
ENSG00000239998	LILRA2	-0.552832	3.7002	24.293	8.27403e-07	6.71186e-05
ENSG00000184292	TACSTD2	0.395886	6.56488	24.1849	8.75161e-07	7.06546e-05
ENSG00000196747	H2AC13	0.916792	2.60925	24.1377	8.96863e-07	7.20636e-05
ENSG00000261040	WFDC21P	0.626488	4.92219	24.1102	9.09761e-07	7.27551e-05
ENSG00000140853	NLRC5	0.306832	6.61306	24.0528	9.37292e-07	7.46049e-05
ENSG00000143110	C1orf162	-0.337379	5.83324	23.8772	1.02681e-06	8.13482e-05
ENSG00000108352	RAPGEFL1	0.624691	3.77928	23.7213	1.11341e-06	8.77986e-05
ENSG00000005893	LAMP2	-0.320835	7.61514	23.6755	1.14024e-06	8.93442e-05
ENSG00000106789	CORO2A	-0.512755	4.72061	23.6699	1.14355e-06	8.93442e-05
ENSG00000143819	EPHX1	-0.333209	6.52546	23.6393	1.16189e-06	9.03612e-05
ENSG00000139641	ESYT1	-0.287363	8.22946	23.5881	1.19325e-06	9.23763e-05
ENSG00000116016	EPAS1	-0.289857	7.54785	23.5289	1.23049e-06	9.48262e-05
ENSG00000004468	CD38	1.24027	1.80359	23.4971	1.25102e-06	9.59716e-05
ENSG00000055332	EIF2AK2	0.320932	6.8262	23.4847	1.25911e-06	9.61575e-05
ENSG00000115548	KDM3A	-0.307206	6.49976	23.4604	1.2751e-06	9.69422e-05
ENSG00000149635	OCSTAMP	0.496897	4.83047	23.4317	1.2943e-06	9.79625e-05
ENSG00000119986	AVPI1	-0.397426	4.85811	23.3405	1.35709e-06	0.000101845
ENSG00000115008	IL1A	1.16521	2.19721	23.3398	1.35761e-06	0.000101845
ENSG00000274070	CASTOR2	-0.399126	4.98437	23.1745	1.47945e-06	0.000110496
ENSG00000124203	ZNF831	1.19484	1.72724	23.1119	1.5284e-06	0.000113651
ENSG00000182326	C1S	0.714759	3.4688	23.0923	1.54411e-06	0.000114318
ENSG00000142583	SLC2A5	-0.499793	4.5945	22.903	1.70385e-06	0.000125596
ENSG00000169413	RNASE6	-0.390485	6.46866	22.8529	1.7489e-06	0.000128358
ENSG00000172869	DMXL1	-0.277071	7.66316	22.8317	1.76823e-06	0.000129218
ENSG00000101445	PPP1R16B	0.666495	3.2568	22.8202	1.77884e-06	0.000129436
ENSG00000225217	HSPA7	0.362567	5.40571	22.7405	1.8542e-06	0.000134283
ENSG00000136040	PLXNC1	-0.313028	8.64879	22.724	1.87017e-06	0.000134283
ENSG00000162493	PDPN	0.338276	6.93561	22.7185	1.87553e-06	0.000134283
ENSG00000136261	BZW2	0.528232	4.01206	22.7169	1.87714e-06	0.000134283
ENSG00000162777	DENND2D	-0.297659	6.27691	22.6487	1.9449e-06	0.000138546
ENSG00000188786	MTF1	0.399147	7.29632	22.6179	1.97635e-06	0.000140197
ENSG00000170458	CD14	0.352303	9.24415	22.5299	2.06896e-06	0.000146155
ENSG00000167851	CD300A	-0.699227	3.99942	22.4684	2.1363e-06	0.000150286
ENSG00000108861	DUSP3	-0.281629	7.19355	22.4529	2.15359e-06	0.000150876
ENSG00000135929	CYP27A1	-0.3448	8.25792	22.3387	2.28551e-06	0.000159459
ENSG00000070540	WIPI1	-0.34375	5.61446	22.3188	2.30937e-06	0.000160463
ENSG00000069482	GAL	0.504872	5.2701	22.2793	2.35738e-06	0.00016313
ENSG00000107731	UNC5B	-0.403112	5.42151	22.2285	2.42048e-06	0.000166817
ENSG00000138496	PARP9	0.342744	6.73383	22.1661	2.50053e-06	0.000171215
ENSG00000285492		-0.654029	4.19807	22.163	2.5045e-06	0.000171215
ENSG00000267121	FMNL1-DT	0.328118	6.58524	22.036	2.67584e-06	0.000182194
ENSG00000102172	SMS	-0.302744	6.44311	21.9537	2.79314e-06	0.000189419
ENSG00000085117	CD82	0.304495	7.53623	21.923	2.83814e-06	0.000191705
ENSG00000287080	H3C3	0.894334	3.3499	21.8215	2.99223e-06	0.00020131
ENSG00000145431	PDGFC	-0.466298	5.17062	21.8078	3.01375e-06	0.000201957
ENSG00000237398	HLA-DPA3	0.798497	2.76148	21.6583	3.25801e-06	0.000217466
ENSG00000117984	CTSD	-0.398312	10.6338	21.6434	3.28339e-06	0.000218301
ENSG00000123610	TNFAIP6	0.763984	4.16472	21.6347	3.29829e-06	0.000218434
ENSG00000158477	CD1A	0.550308	5.06067	21.5594	3.43032e-06	0.000226294
ENSG00000170004	CHD3	0.289482	6.97122	21.4398	3.65115e-06	0.000239929
ENSG00000153208	MERTK	-0.455467	6.82613	21.3695	3.7874e-06	0.000247285
ENSG00000138623	SEMA7A	0.32774	5.78822	21.3671	3.79226e-06	0.000247285
ENSG00000117525	F3	0.760689	3.05046	21.3583	3.80968e-06	0.000247469
ENSG00000183779	ZNF703	-0.492896	4.60446	21.2823	3.96385e-06	0.0002565
ENSG00000120802	TMPO	0.319832	6.45919	21.2467	4.03798e-06	0.000260304
ENSG00000175040	CHST2	0.392827	5.14952	21.2276	4.07849e-06	0.00026192
ENSG00000160326	SLC2A6	0.472592	6.6796	21.178	4.18545e-06	0.000267774
ENSG00000134755	DSC2	-0.340941	5.60942	21.1247	4.30355e-06	0.000274295
ENSG00000108821	COL1A1	0.633254	3.97697	21.0978	4.36418e-06	0.000277117
ENSG00000134247	PTGFRN	-0.381405	5.95015	21.0577	4.4567e-06	0.000281936
ENSG00000122641	INHBA	0.47356	6.21533	20.9326	4.75739e-06	0.000299839
ENSG00000211895	IGHA1	2.40595	3.36037	20.7693	5.18069e-06	0.000325309
ENSG00000187741	FANCA	0.512269	3.95866	20.6461	5.52502e-06	0.00034565
ENSG00000148773	MKI67	0.516836	5.94955	20.639	5.5455e-06	0.000345656
ENSG00000196975	ANXA4	-0.267433	7.03075	20.6277	5.57831e-06	0.000346427
ENSG00000158715	SLC45A3	-0.778254	2.49427	20.6154	5.61432e-06	0.000347391
ENSG00000181634	TNFSF15	0.539617	5.48252	20.5858	5.70174e-06	0.000351518
ENSG00000153898	MCOLN2	0.493119	4.28736	20.5746	5.73525e-06	0.000352302
ENSG00000142405	NLRP12	-0.334125	5.60483	20.5197	5.90198e-06	0.000361235
ENSG00000197629	MPEG1	0.268452	7.78492	20.4191	6.22048e-06	0.00037936
ENSG00000121691	CAT	-0.313071	6.01475	20.3623	6.40788e-06	0.000389388
ENSG00000181374	CCL13	0.580987	8.44196	20.3497	6.4502e-06	0.00039056
ENSG00000158352	SHROOM4	0.628853	3.75057	20.3347	6.50107e-06	0.000392239
ENSG00000170677	SOCS6	-0.371334	4.79575	20.2145	6.92254e-06	0.000416187
ENSG00000073060	SCARB1	-0.302202	6.70511	20.092	7.38055e-06	0.000442155
ENSG00000138080	EMILIN1	0.356399	5.52502	20.0261	7.63907e-06	0.000456031
ENSG00000169607	CKAP2L	1.47037	1.23212	19.9579	7.91641e-06	0.000469637
ENSG00000239713	APOBEC3G	0.395701	4.66975	19.9565	7.92239e-06	0.000469637
ENSG00000172296	SPTLC3	-3.2895	-1.40283	19.923	8.06248e-06	0.000476276
ENSG00000161267	BDH1	0.375414	4.81555	19.8909	8.19883e-06	0.000482649
ENSG00000125630	POLR1B	0.404393	4.53636	19.7598	8.78113e-06	0.00051514
ENSG00000012124	CD22	-0.371805	5.08687	19.737	8.8863e-06	0.000519511
ENSG00000255986	MT1JP	2.30537	0.335896	19.668	9.21316e-06	0.000536769
ENSG00000137145	DENND4C	-0.267882	7.93963	19.6141	9.47649e-06	0.000549225
ENSG00000167984	NLRC3	0.739978	3.19008	19.6111	9.49173e-06	0.000549225
ENSG00000227039	ITGB2-AS1	0.474618	4.60657	19.5931	9.5813e-06	0.000552522
ENSG00000166503	HDGFL3	1.10096	1.80817	19.5753	9.67102e-06	0.000555805
ENSG00000169245	CXCL10	1.78537	2.11082	19.4426	1.03671e-05	0.000593798
ENSG00000102024	PLS3	1.26386	1.60826	19.3488	1.08885e-05	0.000621562
ENSG00000143384	MCL1	0.264524	7.75399	19.2749	1.13186e-05	0.000643944
ENSG00000100385	IL2RB	0.600288	3.78077	19.2626	1.13917e-05	0.000645937
ENSG00000138413	IDH1	-0.262815	7.48625	19.2192	1.16536e-05	0.000658585
ENSG00000160209	PDXK	-0.321687	9.74347	19.2054	1.17379e-05	0.000661143
ENSG00000156966	B3GNT7	-0.659576	4.75923	19.1654	1.19865e-05	0.000672912
ENSG00000235531	MSC-AS1	0.313215	5.75879	19.1137	1.23154e-05	0.000686872
ENSG00000113552	GNPDA1	-0.308353	5.55061	19.1136	1.23162e-05	0.000686872
ENSG00000249437	NAIP	-0.489815	4.42086	19.0991	1.24104e-05	0.000689856
ENSG00000105698	USF2	-0.258539	7.91366	19.0571	1.26866e-05	0.000702907
ENSG00000204642	HLA-F	0.253129	7.14894	18.9525	1.34011e-05	0.000740074
ENSG00000119431	HDHD3	-0.466373	3.77315	18.8253	1.43252e-05	0.000788539
ENSG00000274736	CCL23	1.20111	2.31911	18.764	1.4793e-05	0.00080768
ENSG00000100292	HMOX1	-0.268503	6.68809	18.7583	1.48379e-05	0.00080768
ENSG00000103489	XYLT1	-0.283561	6.07681	18.7577	1.48424e-05	0.00080768
ENSG00000158292	GPR153	-0.378691	5.0691	18.755	1.48635e-05	0.00080768
ENSG00000136732	GYPC	0.488051	3.9127	18.7097	1.52207e-05	0.000824448
ENSG00000108556	CHRNE	0.913084	2.10201	18.6963	1.53282e-05	0.000827624
ENSG00000100099	HPS4	-0.291458	5.97971	18.5732	1.635e-05	0.000879991
ENSG00000101384	JAG1	0.484032	5.99026	18.5613	1.64527e-05	0.00088168
ENSG00000277734	TRAC	0.598501	3.18132	18.5575	1.64854e-05	0.00088168
ENSG00000140807	NKD1	0.825643	2.30945	18.5399	1.66386e-05	0.000883546
ENSG00000061273	HDAC7	0.266653	6.22397	18.5358	1.6674e-05	0.000883546
ENSG00000188290	HES4	2.53514	0.0690402	18.5355	1.66766e-05	0.000883546
ENSG00000104972	LILRB1	0.293402	6.85192	18.4814	1.71568e-05	0.000904483
ENSG00000002549	LAP3	0.285758	7.55305	18.479	1.71785e-05	0.000904483
ENSG00000182541	LIMK2	0.345759	5.67685	18.4473	1.74669e-05	0.000916825
ENSG00000007237	GAS7	-0.252733	7.8237	18.4055	1.78537e-05	0.000934235
ENSG00000196154	S100A4	-0.263693	8.23728	18.3726	1.81649e-05	0.000947595
ENSG00000096696	DSP	0.51219	3.90223	18.3646	1.82412e-05	0.000948653
ENSG00000175063	UBE2C	1.74682	1.24143	18.3396	1.84828e-05	0.00095828
ENSG00000168298	H1-4	0.271865	6.68104	18.3226	1.8648e-05	0.000963898
ENSG00000122966	CIT	0.664507	3.24158	18.2927	1.89431e-05	0.000976176
ENSG00000156414	TDRD9	-0.521846	3.66624	18.2655	1.92159e-05	0.000987234
ENSG00000133835	HSD17B4	-0.257973	6.77582	18.2508	1.93644e-05	0.000991854
ENSG00000160111	CPAMD8	0.860802	2.47957	18.2029	1.9858e-05	0.00101386
ENSG00000101412	E2F1	0.722194	3.21523	18.1975	1.99135e-05	0.00101386
ENSG00000274641	H2BC17	1.00312	2.62771	18.1618	2.02913e-05	0.00103
ENSG00000143851	PTPN7	0.315849	5.2228	18.1317	2.06145e-05	0.00104249
ENSG00000183153	GJD3	1.32226	1.41612	18.1274	2.06605e-05	0.00104249
ENSG00000134545	KLRC1	2.72939	-1.51078	18.0774	2.121e-05	0.00106705
ENSG00000153071	DAB2	-0.290945	9.11644	18.0442	2.15839e-05	0.00108264
ENSG00000186891	TNFRSF18	1.11095	1.5542	18.0159	2.19073e-05	0.00109562
ENSG00000171502	COL24A1	0.781102	2.54766	17.9886	2.2223e-05	0.00110814
ENSG00000114770	ABCC5	-0.271965	6.45003	17.9559	2.26084e-05	0.00112215
ENSG00000197043	ANXA6	-0.250065	7.63612	17.9535	2.26363e-05	0.00112215
ENSG00000147614	ATP6V0D2	-0.350577	5.54636	17.9224	2.30101e-05	0.00113736
ENSG00000253891		2.77112	-0.330393	17.9081	2.31835e-05	0.0011426
ENSG00000167842	MIS12	0.523979	3.54243	17.8998	2.32848e-05	0.00114426
ENSG00000101447	FAM83D	3.30678	-0.0583668	17.8781	2.35517e-05	0.00115403
ENSG00000152229	PSTPIP2	0.450229	6.51432	17.8656	2.37064e-05	0.00115826
ENSG00000113645	WWC1	1.52416	1.00219	17.8098	2.44127e-05	0.00118935
ENSG00000134954	ETS1	0.452092	4.30186	17.7697	2.49329e-05	0.00121121
ENSG00000279637		1.11823	1.24913	17.7582	2.50831e-05	0.00121502
ENSG00000010327	STAB1	-0.352056	9.47683	17.737	2.5364e-05	0.00122513
ENSG00000081923	ATP8B1	-0.91482	2.05992	17.7055	2.57876e-05	0.00124206
ENSG00000150977	RILPL2	0.297643	5.76869	17.6957	2.59217e-05	0.00124498
ENSG00000163683	SMIM14	-0.317508	5.49174	17.6603	2.64076e-05	0.00126473
ENSG00000163874	ZC3H12A	0.393271	5.62651	17.6442	2.66327e-05	0.00127192
ENSG00000130413	STK33	1.82926	0.00502412	17.5872	2.74431e-05	0.00130694
ENSG00000178789	CD300LB	2.33219	-0.184738	17.5491	2.79983e-05	0.00132964
ENSG00000151136	ABTB3	0.662167	3.19523	17.5271	2.83242e-05	0.00134136
ENSG00000178573	MAF	-0.277351	7.53847	17.4492	2.9509e-05	0.00139129
ENSG00000164877	MICALL2	0.365615	5.4945	17.447	2.95426e-05	0.00139129
ENSG00000115756	HPCAL1	-0.251842	6.82188	17.4265	2.98636e-05	0.00140251
ENSG00000166928	MS4A14	-0.363597	4.75108	17.4011	3.02658e-05	0.00141366
ENSG00000233276	GPX1	-0.279311	8.70174	17.4008	3.02691e-05	0.00141366
ENSG00000141497	ZMYND15	0.33613	4.91102	17.3957	3.03512e-05	0.00141366
ENSG00000115828	QPCT	0.293521	6.67339	17.3319	3.13876e-05	0.00145793
ENSG00000271984		0.513779	3.78593	17.3174	3.16271e-05	0.00146344
ENSG00000117154	IGSF21	0.572259	4.25567	17.3143	3.16788e-05	0.00146344
ENSG00000105928	GSDME	-0.266761	6.17378	17.3064	3.18105e-05	0.00146553
ENSG00000149418	ST14	-0.332848	5.64198	17.2817	3.22279e-05	0.00147906
ENSG00000118503	TNFAIP3	0.313171	7.03548	17.2787	3.22787e-05	0.00147906
ENSG00000163644	PPM1K	0.410929	4.39229	17.27	3.24272e-05	0.00148186
ENSG00000134955	SLC37A2	-0.303097	7.63016	17.2412	3.29218e-05	0.00150042
ENSG00000090339	ICAM1	0.445936	8.98288	17.218	3.33261e-05	0.00151477
ENSG00000102804	TSC22D1	0.272904	6.50453	17.2105	3.3459e-05	0.00151675
ENSG00000198715	GLMP	-0.3213	6.98875	17.1712	3.41573e-05	0.00154427
ENSG00000113504	SLC12A7	-0.240492	7.78131	17.1525	3.4496e-05	0.00155544
ENSG00000116031	CD207	5.28862	-1.03738	17.1271	3.49602e-05	0.00157047
ENSG00000197355	UAP1L1	-0.261095	6.82886	17.1241	3.50146e-05	0.00157047
ENSG00000185885	IFITM1	1.063	1.83769	17.015	3.70852e-05	0.00165337
ENSG00000166165	CKB	0.960876	1.72162	17.0143	3.71001e-05	0.00165337
ENSG00000048471	SNX29	-0.251974	7.05475	17.0114	3.71556e-05	0.00165337
ENSG00000196182	STK40	-0.243559	7.63906	16.9844	3.76888e-05	0.00167271
ENSG00000162745	OLFML2B	0.350124	6.52879	16.9576	3.82243e-05	0.00169205
ENSG00000234191	LINC01283	0.680375	2.7896	16.9467	3.84435e-05	0.00169732
ENSG00000147251	DOCK11	-0.254839	6.53601	16.9396	3.85877e-05	0.00169926
ENSG00000273033	LINC02035	-0.348897	5.94178	16.9268	3.88494e-05	0.00170635
ENSG00000158481	CD1C	0.456102	4.6672	16.8515	4.04205e-05	0.00177077
ENSG00000166341	DCHS1	0.671663	3.05651	16.8209	4.10779e-05	0.00179493
ENSG00000119899	SLC17A5	-0.297841	5.92475	16.7415	4.28328e-05	0.0018662
ENSG00000175130	MARCKSL1	0.540269	4.92469	16.7373	4.2929e-05	0.0018662
ENSG00000120594	PLXDC2	-0.293896	9.24258	16.7073	4.36128e-05	0.00189108
ENSG00000068079	IFI35	0.318545	5.52115	16.5829	4.65686e-05	0.00201409
ENSG00000272825		0.731056	3.24745	16.5701	4.68847e-05	0.0020226
ENSG00000165646	SLC18A2	2.66613	0.0411099	16.5361	4.77327e-05	0.00205072
ENSG00000081059	TCF7	0.62693	3.25275	16.5343	4.77784e-05	0.00205072
ENSG00000150337	FCGR1A	-0.304256	6.42967	16.5242	4.80321e-05	0.0020564
ENSG00000127191	TRAF2	0.323139	5.10529	16.5147	4.82732e-05	0.00206152
ENSG00000069535	MAOB	1.62746	0.349524	16.4885	4.89465e-05	0.00208502
ENSG00000167081	PBX3	-0.293825	5.6108	16.4793	4.91845e-05	0.0020856
ENSG00000164691	TAGAP	-0.284659	5.61714	16.4785	4.92061e-05	0.0020856
ENSG00000107798	LIPA	-0.30855	9.9596	16.4201	5.07444e-05	0.00214544
ENSG00000129003	VPS13C	-0.24164	8.21599	16.2553	5.53538e-05	0.00233065
ENSG00000162066	AMDHD2	-0.309605	5.81549	16.2537	5.54e-05	0.00233065
ENSG00000205323	SARNP	0.947226	1.61466	16.1996	5.7007e-05	0.00239232
ENSG00000142949	PTPRF	0.882002	1.79976	16.1685	5.79505e-05	0.00242591
ENSG00000163106	HPGDS	-1.57867	0.421926	16.162	5.8149e-05	0.00242822
ENSG00000112576	CCND3	0.245719	7.07863	16.1481	5.85784e-05	0.00244014
ENSG00000270722	RNVU1-31	1.56292	0.958526	16.1192	5.94765e-05	0.00247148
ENSG00000100997	ABHD12	-0.243061	7.09457	15.9434	6.5264e-05	0.00270535
ENSG00000166920	C15orf48	0.317922	6.64822	15.9248	6.59092e-05	0.00272393
ENSG00000277632	CCL3	0.346238	8.34794	15.9212	6.60337e-05	0.00272393
ENSG00000171793	CTPS1	0.378316	4.41945	15.8768	6.7604e-05	0.00278194
ENSG00000111859	NEDD9	0.377036	4.66956	15.8679	6.79222e-05	0.00278827
ENSG00000215788	TNFRSF25	0.967564	1.89514	15.8452	6.87397e-05	0.00281501
ENSG00000163220	S100A9	0.287118	6.73378	15.833	6.91858e-05	0.00282645
ENSG00000154262	ABCA6	0.478256	3.966	15.7716	7.14657e-05	0.00291257
ENSG00000158828	PINK1	-0.255611	6.37048	15.7416	7.26082e-05	0.00294839
ENSG00000148400	NOTCH1	-0.292584	8.17817	15.7394	7.26924e-05	0.00294839
ENSG00000140022	STON2	-0.534681	3.69443	15.7211	7.34024e-05	0.00296416
ENSG00000174371	EXO1	1.18415	0.958968	15.7162	7.35905e-05	0.00296416
ENSG00000173846	PLK3	0.26488	6.8648	15.7158	7.36056e-05	0.00296416
ENSG00000151117	TMEM86A	-0.296931	5.41097	15.6995	7.42446e-05	0.00297484
ENSG00000100605	ITPK1	-0.242292	7.06591	15.6989	7.42657e-05	0.00297484
ENSG00000177675	CD163L1	-0.772232	2.78465	15.6956	7.43973e-05	0.00297484
ENSG00000099377	HSD3B7	-0.261674	7.08288	15.684	7.48554e-05	0.00298611
ENSG00000238741	SCARNA7	0.421365	6.2156	15.6742	7.52446e-05	0.00299459
ENSG00000278828	H3C10	0.610957	3.2574	15.6582	7.58841e-05	0.00300977
ENSG00000141458	NPC1	-0.323362	9.25111	15.6558	7.59809e-05	0.00300977
ENSG00000196664	TLR7	-0.675097	3.89562	15.6235	7.72901e-05	0.0030528
ENSG00000106178	CCL24	0.568057	6.34888	15.6171	7.75521e-05	0.0030528
ENSG00000126091	ST3GAL3	0.521777	3.32243	15.6125	7.77395e-05	0.0030528
ENSG00000164938	TP53INP1	-0.2892	5.5034	15.6113	7.77876e-05	0.0030528
ENSG00000172986	GXYLT2	1.97216	0.402313	15.5878	7.87614e-05	0.00307903
ENSG00000197971	MBP	-0.238419	6.74523	15.5864	7.88192e-05	0.00307903
ENSG00000176532	PRR15	-4.2608	-0.193935	15.5436	8.0623e-05	0.00314226
ENSG00000134508	CABLES1	-1.37086	0.635711	15.5327	8.10907e-05	0.00315324
ENSG00000181467	RAP2B	-0.246462	8.25562	15.5132	8.19314e-05	0.00317549
ENSG00000184557	SOCS3	0.355751	6.50495	15.5107	8.20377e-05	0.00317549
ENSG00000196787	H2AC11	0.665326	3.35541	15.5008	8.24699e-05	0.00318496
ENSG00000276085	CCL3L3	0.381012	4.70262	15.4854	8.3146e-05	0.00320377
ENSG00000250138		-0.505448	3.32073	15.4798	8.33902e-05	0.00320589
ENSG00000096433	ITPR3	0.45749	5.18007	15.4755	8.35797e-05	0.0032059
ENSG00000185567	AHNAK2	0.264896	6.52052	15.4512	8.46628e-05	0.00324012
ENSG00000236700	LINC01010	0.280029	6.41549	15.4463	8.48811e-05	0.00324116
ENSG00000049246	PER3	-0.316757	5.76294	15.4296	8.56358e-05	0.00326263
ENSG00000142207	URB1	0.285217	5.32925	15.4175	8.61879e-05	0.0032763
ENSG00000078401	EDN1	1.67389	0.875914	15.4112	8.64752e-05	0.00327987
ENSG00000145901	TNIP1	0.367341	8.35793	15.4024	8.68778e-05	0.00328381
ENSG00000110080	ST3GAL4	0.35955	5.02967	15.3997	8.70022e-05	0.00328381
ENSG00000171223	JUNB	0.230207	7.52734	15.3963	8.71602e-05	0.00328381
ENSG00000187266	EPOR	-0.675348	2.39088	15.3655	8.85914e-05	0.00332917
ENSG00000184319	RPL23AP82	-0.605484	2.97234	15.362	8.87568e-05	0.00332917
ENSG00000141562	NARF	-0.317205	5.00666	15.3284	9.03475e-05	0.00338135
ENSG00000183549	ACSM5	-0.585839	3.16568	15.3084	9.13089e-05	0.00340981
ENSG00000010219	DYRK4	-0.434589	4.11759	15.2983	9.17968e-05	0.00342049
ENSG00000171700	RGS19	-0.257878	6.40422	15.2768	9.28508e-05	0.00344897
ENSG00000149634	SPATA25	0.826616	2.03277	15.2744	9.2968e-05	0.00344897
ENSG00000104419	NDRG1	0.342951	7.26016	15.2686	9.32554e-05	0.00345131
ENSG00000049249	TNFRSF9	0.752242	3.35212	15.2615	9.36029e-05	0.00345131
ENSG00000136689	IL1RN	0.273521	8.69331	15.2608	9.36417e-05	0.00345131
ENSG00000264522	OTUD7B	0.466311	3.61116	15.245	9.44269e-05	0.0034727
ENSG00000064652	SNX24	-0.3965	4.75823	15.225	9.54341e-05	0.00350214
ENSG00000074181	NOTCH3	0.284958	7.04055	15.2022	9.65918e-05	0.00353697
ENSG00000155011	DKK2	0.518865	3.69144	15.1616	9.86914e-05	0.00360607
ENSG00000111961	SASH1	-0.321228	5.64191	15.1443	9.95976e-05	0.0036311
ENSG00000183087	GAS6	-0.256734	6.07123	15.1392	9.98656e-05	0.0036311
ENSG00000170919	TPT1-AS1	0.401465	4.23182	15.1312	0.000100293	0.0036311
ENSG00000066279	ASPM	0.860423	2.52285	15.1297	0.000100371	0.0036311
ENSG00000141456	PELP1	0.299741	5.68105	15.1254	0.000100599	0.0036311
ENSG00000244165	P2RY11	-0.449314	4.14596	15.1243	0.000100662	0.0036311
ENSG00000266993		3.27692	-1.26331	15.0803	0.000103035	0.00370674
ENSG00000160654	CD3G	1.03067	1.61067	15.0773	0.000103196	0.00370674
ENSG00000138964	PARVG	-0.231022	8.34294	15.051	0.000104647	0.00375084
ENSG00000139832	RAB20	-0.261046	6.2536	15.047	0.000104866	0.00375084
ENSG00000267519	MIR23AHG	0.237212	6.80516	15.0265	0.000106012	0.00378356
ENSG00000103365	GGA2	-0.283163	6.80962	15.0227	0.000106227	0.00378356
ENSG00000157657	ZNF618	-0.267117	5.98946	14.9707	0.000109195	0.0038811
ENSG00000167261	DPEP2	-0.404241	5.30304	14.9458	0.000110647	0.00392261
ENSG00000173068	BNC2	-0.471525	3.73218	14.9427	0.000110825	0.00392261
ENSG00000276043	UHRF1	0.499236	3.60546	14.9303	0.000111559	0.00394037
ENSG00000222009	BTBD19	0.320022	5.80873	14.9127	0.000112602	0.00396892
ENSG00000266714	MYO15B	0.243784	6.86661	14.9045	0.000113095	0.00397805
ENSG00000186767	SPIN4	-0.637883	2.74434	14.878	0.000114693	0.00402587
ENSG00000183044	ABAT	-0.363939	5.0076	14.8666	0.00011539	0.00404198
ENSG00000164181	ELOVL7	0.668541	3.07951	14.8605	0.000115759	0.00404656
ENSG00000196526	AFAP1	0.389138	4.05516	14.8133	0.000118696	0.00414067
ENSG00000129538	RNASE1	-0.448521	9.84331	14.7857	0.000120448	0.00419319
ENSG00000116337	AMPD2	0.289664	6.21328	14.7318	0.000123938	0.00430582
ENSG00000126787	DLGAP5	1.92787	0.886813	14.7264	0.000124292	0.0043093
ENSG00000173762	CD7	1.24668	0.887553	14.6721	0.000127929	0.00442136
ENSG00000130303	BST2	0.227376	6.8154	14.6703	0.000128046	0.00442136
ENSG00000133816	MICAL2	0.292259	7.98667	14.6389	0.000130196	0.00448648
ENSG00000136250	AOAH	0.281497	5.75894	14.6211	0.000131432	0.00451233
ENSG00000198121	LPAR1	0.314366	5.20436	14.6205	0.000131479	0.00451233
ENSG00000160796	NBEAL2	0.245545	6.65467	14.6051	0.000132558	0.00454018
ENSG00000117090	SLAMF1	0.728828	2.17718	14.5912	0.000133536	0.00456445
ENSG00000204267	TAP2	0.323532	5.18486	14.5539	0.000136203	0.00464625
ENSG00000087076	HSD17B14	-0.345564	5.24363	14.5365	0.00013747	0.00467421
ENSG00000144909	OSBPL11	-0.238358	6.32441	14.5351	0.000137574	0.00467421
ENSG00000138463	SLC49A4	-0.31087	6.43892	14.5208	0.00013862	0.00470033
ENSG00000162882	HAAO	0.463003	3.78181	14.514	0.000139119	0.00470782
ENSG00000283338		2.69534	-0.900618	14.4764	0.000141929	0.00479336
ENSG00000184979	USP18	0.466078	3.97435	14.4388	0.000144791	0.00488031
ENSG00000106868	SUSD1	-0.250282	5.81531	14.4324	0.000145285	0.00488722
ENSG00000131747	TOP2A	0.587561	3.51812	14.421	0.000146163	0.00490703
ENSG00000125430	HS3ST3B1	0.61037	4.23536	14.415	0.000146627	0.00491288
ENSG00000185090	MANEAL	0.525643	3.52135	14.3817	0.000149247	0.00499079
ENSG00000156931	VPS8	-0.233183	6.64731	14.3501	0.000151773	0.00506526
ENSG00000126457	PRMT1	0.273224	5.63364	14.3361	0.000152901	0.0050929
ENSG00000178860	MSC	0.355808	6.24711	14.3128	0.000154805	0.00514621
ENSG00000100342	APOL1	0.360066	4.59427	14.2521	0.000159879	0.00530446
ENSG00000177807	KCNJ10	2.29674	-0.126468	14.2467	0.000160345	0.00530956
ENSG00000179362	HMGN2P46	0.366132	5.34565	14.2374	0.000161137	0.00531388
ENSG00000181804	SLC9A9	0.583349	3.26455	14.2371	0.000161166	0.00531388
ENSG00000090889	KIF4A	1.21422	1.55484	14.2341	0.000161416	0.00531388
ENSG00000280222		0.572344	3.24368	14.1794	0.000166182	0.00546018
ENSG00000240065	PSMB9	0.397027	4.69332	14.1484	0.000168938	0.00553998
ENSG00000138031	ADCY3	-0.244571	6.63937	14.1392	0.000169767	0.00555644
ENSG00000259436	POU2F2-AS2	-1.5286	0.178269	14.1295	0.000170651	0.00557459
ENSG00000111206	FOXM1	0.531901	3.38527	14.121	0.000171419	0.00558892
ENSG00000187605	TET3	-0.224233	7.35264	14.1154	0.000171927	0.00559057
ENSG00000122515	ZMIZ2	0.256355	7.66003	14.1132	0.000172129	0.00559057
ENSG00000180479	ZNF571	-1.0438	1.1122	14.1049	0.000172892	0.00559514
ENSG00000203814	H2BC18	0.439646	3.81666	14.1045	0.00017293	0.00559514
ENSG00000103522	IL21R	0.337909	7.03299	14.0889	0.000174365	0.00563083
ENSG00000140464	PML	0.248543	7.04004	14.0808	0.000175123	0.00564455
ENSG00000251580	LINC02482	-1.33671	0.242639	14.0138	0.000181473	0.00583811
ENSG00000161405	IKZF3	0.539599	3.85823	14.009	0.000181938	0.005842
ENSG00000163221	S100A12	3.67095	-1.15846	13.984	0.000184371	0.00590894
ENSG00000173511	VEGFB	-0.272646	6.42075	13.9774	0.000185024	0.00591869
ENSG00000121594	CD80	0.314519	6.0473	13.9387	0.000188868	0.00602478
ENSG00000166348	USP54	-0.390299	4.17948	13.9369	0.000189052	0.00602478
ENSG00000197763	TXNRD3	-0.434904	4.04315	13.9142	0.000191344	0.00608639
ENSG00000155657	TTN	0.988984	1.53288	13.9035	0.000192437	0.00610968
ENSG00000198286	CARD11	0.593641	2.81614	13.8815	0.00019471	0.0061703
ENSG00000143554	SLC27A3	0.24598	7.73291	13.8699	0.000195907	0.00619666
ENSG00000137673	MMP7	0.856729	2.65755	13.864	0.000196532	0.00619704
ENSG00000136997	MYC	0.256199	5.7917	13.8628	0.00019665	0.00619704
ENSG00000099725	PRKY	0.254891	6.02154	13.8491	0.000198097	0.00622318
ENSG00000160345	PIERCE1	3.40436	-0.46922	13.8479	0.000198214	0.00622318
ENSG00000158485	CD1B	0.386583	5.44995	13.805	0.000202801	0.00635116
ENSG00000100105	PATZ1	0.344285	4.36982	13.8027	0.000203039	0.00635116
ENSG00000075218	GTSE1	0.850906	2.00832	13.7641	0.000207256	0.00647113
ENSG00000075223	SEMA3C	-0.296356	6.0897	13.731	0.000210946	0.00657422
ENSG00000072121	ZFYVE26	-0.216857	8.16825	13.709	0.00021343	0.00663942
ENSG00000151458	ANKRD50	-0.315773	5.03167	13.6876	0.000215879	0.00670332
ENSG00000118242	MREG	0.267407	5.9799	13.6801	0.000216745	0.0067179
ENSG00000205352	PRR13	-0.280729	5.40692	13.67	0.000217909	0.00674167
ENSG00000169418	NPR1	0.443524	4.79413	13.6552	0.00021963	0.00678254
ENSG00000100368	CSF2RB	0.326981	8.55414	13.607	0.000225341	0.00694625
ENSG00000205269	TMEM170B	-0.335067	5.03658	13.5733	0.000229429	0.00705942
ENSG00000137819	PAQR5	-0.379479	4.94574	13.5444	0.00023298	0.00715569
ENSG00000165092	ALDH1A1	-0.485384	4.59442	13.5247	0.000235438	0.00721811
ENSG00000101246	ARFRP1	0.300886	5.08001	13.4848	0.000240499	0.00735997
ENSG00000169756	LIMS1	-0.220091	7.93538	13.4672	0.000242776	0.00741627
ENSG00000074660	SCARF1	0.334693	6.89427	13.4602	0.000243682	0.00743054
ENSG00000129562	DAD1	-0.26376	5.48968	13.4347	0.000247011	0.00751854
ENSG00000204257	HLA-DMA	-0.251268	7.7442	13.4309	0.000247516	0.0075204
ENSG00000071539	TRIP13	1.02392	1.09017	13.4065	0.00025075	0.00758468
ENSG00000136059	VILL	0.528414	2.97156	13.4062	0.000250799	0.00758468
ENSG00000225177	NHSL1-AS1	-0.797881	1.83071	13.4014	0.000251435	0.00758468
ENSG00000175938	ORAI3	-0.440946	4.07026	13.4	0.00025163	0.00758468
ENSG00000117318	ID3	-0.355001	5.03773	13.3982	0.000251868	0.00758468
ENSG00000257027		-0.279066	5.19191	13.3812	0.000254156	0.00763999
ENSG00000233822	H2BC15	0.505524	3.69473	13.3453	0.000259065	0.00776968
ENSG00000138111	MFSD13A	-0.367832	4.06176	13.343	0.000259387	0.00776968
ENSG00000243156	MICAL3	0.50569	4.09453	13.3229	0.000262188	0.00783974
ENSG00000284606		-1.24563	0.604791	13.2972	0.000265802	0.00793382
ENSG00000137462	TLR2	0.309866	7.88579	13.2767	0.000268718	0.00800676
ENSG00000163393	SLC22A15	-0.2598	5.66822	13.2705	0.000269616	0.00801942
ENSG00000162817	C1orf115	1.09529	0.830769	13.2492	0.0002727	0.00809694
ENSG00000181982	CCDC149	-0.350423	4.65448	13.2414	0.000273826	0.00811618
ENSG00000136144	RCBTB1	-0.321836	4.67575	13.1839	0.000282367	0.00835473
ENSG00000174600	CMKLR1	0.232573	7.86841	13.1719	0.000284176	0.00839358
ENSG00000134769	DTNA	-0.283128	5.21173	13.1406	0.000288962	0.00852012
ENSG00000133661	SFTPD	0.913985	-2.07736	13.1334	0.000290081	0.00853717
ENSG00000168036	CTNNB1	-0.230144	8.18387	13.1304	0.000290548	0.00853717
ENSG00000184227	ACOT1	-0.532173	3.0088	13.1162	0.000292761	0.00858731
ENSG00000288838		-0.502081	3.11604	13.065	0.000300868	0.00880986
ENSG00000173898	SPTBN2	-0.656512	2.51206	13.0298	0.000306581	0.00896167
ENSG00000235560	ZNF747-DT	1.3091	0.401421	13.0251	0.000307341	0.00896844
ENSG00000124882	EREG	0.410373	4.23936	13.0159	0.000308862	0.00899732
ENSG00000138029	HADHB	-0.213395	6.91358	13.0057	0.000310539	0.00902152
ENSG00000161911	TREML1	-0.569405	3.36162	13.0044	0.000310757	0.00902152
ENSG00000139178	C1RL	0.37093	5.21938	12.9991	0.00031164	0.0090317
ENSG00000197558	SSPOP	0.795961	2.06854	12.9716	0.000316256	0.00914984
ENSG00000103642	LACTB	-0.224168	6.27566	12.9609	0.000318059	0.00918633
ENSG00000244482	LILRA6	-0.209396	7.63316	12.9542	0.000319197	0.00920352
ENSG00000107201	RIGI	0.40118	3.79625	12.933	0.000322843	0.00929283
ENSG00000274290	H2BC6	0.622101	2.78772	12.9201	0.000325067	0.009341
ENSG00000139687	RB1	-0.231203	6.26436	12.9044	0.000327804	0.0093906
ENSG00000166592	RRAD	0.990141	1.41187	12.9039	0.000327901	0.0093906
ENSG00000115232	ITGA4	-0.353966	4.82062	12.8571	0.000336199	0.009612
ENSG00000141503	MINK1	0.236492	8.5394	12.8503	0.000337422	0.00963072
ENSG00000250929	LINC01181	0.815881	1.89326	12.836	0.00034002	0.00968857
ENSG00000187554	TLR5	-0.421243	3.71338	12.8124	0.000344329	0.00979488
ENSG00000261371	PECAM1	-0.240675	8.66902	12.7845	0.000349494	0.00992517
ENSG00000096060	FKBP5	0.224805	7.49032	12.7692	0.000352372	0.00999015
ENSG00000135451	TROAP	1.10001	1.50348	12.7469	0.000356598	0.0100931
ENSG00000115267	IFIH1	0.251426	6.45109	12.6922	0.000367174	0.0103713
ENSG00000166949	SMAD3	0.667436	2.20268	12.6898	0.000367651	0.0103713
ENSG00000100504	PYGL	-0.238425	7.26752	12.6826	0.000369081	0.0103944
ENSG00000155265	GOLGA7B	-0.498912	3.14378	12.6688	0.000371801	0.0104536
ENSG00000053747	LAMA3	-0.557874	2.79086	12.6448	0.000376607	0.0105712
ENSG00000120217	CD274	0.299316	6.08307	12.636	0.000378383	0.0106035
ENSG00000135596	MICAL1	-0.214795	7.81501	12.6106	0.000383565	0.0107232
ENSG00000077585	GPR137B	-0.220654	6.56776	12.6089	0.000383921	0.0107232
ENSG00000172380	GNG12	-0.425819	3.80551	12.6005	0.000385635	0.0107534
ENSG00000108342	CSF3	4.21419	-0.557493	12.5884	0.000388142	0.0108055
ENSG00000200087	SNORA73B	0.329393	8.44936	12.5697	0.000392048	0.0108964
ENSG00000119801	YPEL5	-0.235372	5.88258	12.5606	0.00039397	0.0109319
ENSG00000230647		1.81888	-0.0322903	12.5149	0.000403714	0.0111839
ENSG00000211772	TRBC2	0.551832	3.51152	12.5097	0.000404846	0.011197
ENSG00000162711	NLRP3	0.329504	4.59326	12.498	0.000407392	0.0112491
ENSG00000107020	PLGRKT	0.377144	3.9544	12.4943	0.000408198	0.011253
ENSG00000140299	BNIP2	-0.217731	6.49188	12.4873	0.000409737	0.0112738
ENSG00000234473	ZNF101P2	-1.26039	0.267089	12.4848	0.000410282	0.0112738
ENSG00000124299	PEPD	-0.216827	7.19965	12.4569	0.00041645	0.0114248
ENSG00000136490	LIMD2	0.253783	6.55884	12.4495	0.000418106	0.0114516
ENSG00000051620	HEBP2	-0.498014	3.31318	12.4314	0.000422171	0.0115443
ENSG00000024526	DEPDC1	2.19435	-0.294143	12.4214	0.000424449	0.0115879
ENSG00000186185	KIF18B	0.92595	2.22713	12.415	0.000425894	0.0116087
ENSG00000140511	HAPLN3	0.815202	2.32565	12.4047	0.000428251	0.0116542
ENSG00000170921	TANC2	-0.232776	7.03012	12.3979	0.000429825	0.0116666
ENSG00000159433	STARD9	-0.302938	5.45308	12.3968	0.000430082	0.0116666
ENSG00000073861	TBX21	0.624464	2.40062	12.3862	0.000432525	0.0117141
ENSG00000135447	PPP1R1A	1.724	1.1103	12.3781	0.000434394	0.0117403
ENSG00000164976	MYORG	0.56157	3.46882	12.376	0.000434876	0.0117403
ENSG00000177556	ATOX1	0.224045	6.43205	12.3451	0.000442157	0.0119178
ENSG00000135077	HAVCR2	-0.208708	7.56334	12.3362	0.000444256	0.0119554
ENSG00000101057	MYBL2	0.723501	3.2666	12.3206	0.000447991	0.0120368
ENSG00000148175	STOM	0.206196	7.59274	12.3173	0.000448772	0.0120387
ENSG00000105374	NKG7	0.623327	2.37603	12.3143	0.000449508	0.0120394
ENSG00000026950	BTN3A1	0.307843	5.19359	12.3106	0.000450385	0.0120439
ENSG00000138642	HERC6	0.331301	5.14078	12.2968	0.000453743	0.0121146
ENSG00000135074	ADAM19	0.835979	2.20081	12.2815	0.000457471	0.0121828
ENSG00000228526	MIR34AHG	-0.236992	6.63711	12.2804	0.000457737	0.0121828
ENSG00000120137	PANK3	-0.20651	6.9357	12.239	0.000467998	0.0124364
ENSG00000139190	VAMP1	0.313214	4.545	12.2234	0.000471927	0.0125212
ENSG00000161921	CXCL16	0.248944	8.31735	12.2069	0.000476143	0.0125973
ENSG00000254901	BORCS8	0.335558	4.35706	12.2063	0.000476279	0.0125973
ENSG00000116991	SIPA1L2	-0.228964	6.11858	12.177	0.000483822	0.0127768
ENSG00000252516	RNA5SP82	2.47823	-1.06936	12.1519	0.000490384	0.01293
ENSG00000122694	GLIPR2	0.201812	8.10839	12.1444	0.000492349	0.0129616
ENSG00000108771	DHX58	0.373234	4.86842	12.1346	0.000494946	0.0130098
ENSG00000119138	KLF9	0.384939	5.06299	12.1255	0.000497377	0.0130535
ENSG00000169762	TAPT1	0.227387	6.31429	12.1132	0.000500664	0.0131194
ENSG00000148926	ADM	-0.326362	4.93269	12.1049	0.000502901	0.0131577
ENSG00000186470	BTN3A2	0.31499	5.11582	12.0998	0.000504282	0.0131638
ENSG00000177045	SIX5	0.949808	1.6828	12.0983	0.000504689	0.0131638
ENSG00000142655	PEX14	-0.244209	5.74708	12.0935	0.00050599	0.0131775
ENSG00000197894	ADH5	-0.234672	5.81014	12.078	0.000510212	0.0132583
ENSG00000159640	ACE	-0.201569	7.88863	12.0754	0.000510908	0.0132583
ENSG00000238152	OR7E140P	0.907891	1.51903	12.0735	0.000511439	0.0132583
ENSG00000136026	CKAP4	0.256281	6.91663	12.0543	0.000516724	0.0133749
ENSG00000260035		0.727354	2.48789	12.0508	0.000517714	0.0133801
ENSG00000104164	BLOC1S6	-0.234273	5.86722	12.0398	0.000520755	0.0134335
ENSG00000172673	THEMIS	0.808384	1.50857	12.0377	0.000521364	0.0134335
ENSG00000166923	GREM1	1.06988	0.99288	12.0242	0.00052515	0.0135105
ENSG00000092853	CLSPN	0.603445	3.01768	12.0112	0.000528816	0.0135842
ENSG00000114450	GNB4	-0.227685	7.04141	11.9916	0.000534413	0.0137072
ENSG00000151239	TWF1	-0.311128	4.77852	11.9707	0.00054043	0.0138374
ENSG00000142089	IFITM3	0.270709	6.32049	11.9683	0.000541122	0.0138374
ENSG00000119681	LTBP2	0.232911	6.08634	11.9655	0.000541945	0.0138375
ENSG00000219986	BTF3P7	-0.91098	1.74413	11.9571	0.000544389	0.0138791
ENSG00000097021	ACOT7	0.243312	6.16627	11.95	0.000546486	0.0139116
ENSG00000257354	MIRLET7IHG	0.51623	3.89682	11.9216	0.00055486	0.0141036
ENSG00000248360	LINC00504	-0.78436	1.98918	11.9144	0.000557024	0.0141374
ENSG00000142303	ADAMTS10	1.15515	0.850687	11.8966	0.00056238	0.0142324
ENSG00000136720	HS6ST1	-0.284121	5.42634	11.8963	0.000562448	0.0142324
ENSG00000160007	ARHGAP35	-0.210777	7.02992	11.8895	0.000564513	0.0142634
ENSG00000143147	GPR161	-0.34107	4.39891	11.8822	0.000566723	0.0142891
ENSG00000182957	SPATA13	0.239653	5.62785	11.8806	0.000567214	0.0142891
ENSG00000173638	SLC19A1	-0.301401	4.87125	11.8618	0.000572984	0.014413
ENSG00000186174	BCL9L	0.245221	6.4974	11.8588	0.000573891	0.0144144
ENSG00000188186	LAMTOR4	-0.313326	5.18639	11.851	0.000576311	0.0144538
ENSG00000104267	CA2	0.27839	6.46373	11.8308	0.000582601	0.01459
ENSG00000167702	KIFC2	-0.323005	5.01378	11.824	0.000584709	0.0146018
ENSG00000104915	STX10	-0.254572	5.28263	11.8238	0.000584797	0.0146018
ENSG00000173221	GLRX	-0.269026	7.07517	11.8048	0.000590771	0.014727
ENSG00000253532		6.81481	-1.33235	11.8024	0.000591545	0.014727
ENSG00000188211	NCR3LG1	-0.269191	5.20728	11.7896	0.000595636	0.014807
ENSG00000154767	XPC	0.214899	6.64506	11.752	0.000607773	0.0150811
ENSG00000156113	KCNMA1	-0.210921	6.95323	11.75	0.000608438	0.0150811
ENSG00000114115	RBP1	-0.686148	2.7964	11.7376	0.000612515	0.01516
ENSG00000023171	GRAMD1B	-0.39241	3.96618	11.7304	0.000614869	0.015196
ENSG00000138821	SLC39A8	0.417614	7.94592	11.7111	0.000621283	0.0153322
ENSG00000275023	MLLT6	0.205291	7.88388	11.703	0.000623985	0.0153765
ENSG00000274963	RN7SL600P	1.87765	-0.307105	11.6951	0.000626633	0.0154193
ENSG00000165023	DIRAS2	0.834718	1.44998	11.6897	0.000628465	0.015442
ENSG00000261210	CLEC19A	-0.359348	3.97338	11.6835	0.000630552	0.0154709
ENSG00000237649	KIFC1	0.687468	2.51576	11.6579	0.00063932	0.0156442
ENSG00000099954	CECR2	0.454044	3.76262	11.6557	0.000640054	0.0156442
ENSG00000143653	SCCPDH	-0.310527	4.93912	11.6548	0.000640384	0.0156442
ENSG00000187742	SECISBP2	0.237102	5.56612	11.6507	0.000641783	0.0156558
ENSG00000225964	NRIR	0.851173	1.76435	11.6183	0.000653073	0.0159083
ENSG00000106952	TNFSF8	-0.289429	4.77836	11.6033	0.000658358	0.0160012
ENSG00000155846	PPARGC1B	0.2112	7.85758	11.6021	0.000658774	0.0160012
ENSG00000186918	ZNF395	-0.547902	2.67808	11.5826	0.000665727	0.016147
ENSG00000149929	HIRIP3	0.462652	3.506	11.5688	0.000670659	0.0162434
ENSG00000089127	OAS1	0.250825	6.74401	11.5556	0.000675442	0.0163359
ENSG00000242732	RTL5	-0.317238	5.85741	11.5514	0.000676966	0.0163494
ENSG00000163013	FBXO41	0.264052	5.48542	11.5473	0.000678494	0.016363
ENSG00000005471	ABCB4	1.72197	0.0793582	11.5288	0.000685268	0.0165029
ENSG00000012048	BRCA1	0.529517	3.40034	11.5261	0.000686276	0.0165037
ENSG00000164654	MIOS	-0.302586	4.69426	11.4895	0.000699917	0.016801
ENSG00000078043	PIAS2	-0.271902	5.01201	11.4876	0.00070062	0.016801
ENSG00000014914	MTMR11	1.3959	0.289695	11.4825	0.000702531	0.016823
ENSG00000235183	SRP14P3	3.43008	-1.06195	11.4689	0.000707702	0.0169161
ENSG00000145386	CCNA2	0.85022	2.16502	11.467	0.000708415	0.0169161
ENSG00000104783	KCNN4	0.218571	7.77569	11.4343	0.000721006	0.0171926
ENSG00000127080	IPPK	0.377858	3.92053	11.4108	0.000730177	0.0173868
ENSG00000125510	OPRL1	-0.362352	3.93066	11.3759	0.000744029	0.0176918
ENSG00000102524	TNFSF13B	0.254886	5.74711	11.3731	0.000745136	0.0176933
ENSG00000144655	CSRNP1	0.342988	4.37984	11.3546	0.0007526	0.0178456
ENSG00000175445	LPL	0.213069	7.48772	11.3516	0.000753813	0.0178494
ENSG00000114626	ABTB1	-0.280542	4.99895	11.3425	0.000757534	0.0179125
ENSG00000259354	SLC30A4-AS1	0.275305	5.76031	11.335	0.000760613	0.0179424
ENSG00000167524	RSKR	0.322498	4.42249	11.3342	0.000760915	0.0179424
ENSG00000138316	ADAMTS14	0.453237	5.24294	11.3263	0.000764154	0.0179937
ENSG00000159363	ATP13A2	-0.256806	5.57066	11.3032	0.00077372	0.0181937
ENSG00000154258	ABCA9	0.740816	2.02915	11.2889	0.000779704	0.018309
ENSG00000136999	CCN3	-0.692094	2.18773	11.2568	0.00079332	0.018603
ENSG00000113732	ATP6V0E1	-0.204797	7.11835	11.2483	0.000796972	0.0186628
ENSG00000136169	SETDB2	-0.31943	5.18269	11.2398	0.000800603	0.018722
ENSG00000105609	LILRB5	-0.411627	6.37959	11.2224	0.000808159	0.0188726
ENSG00000173166	RAPH1	-0.232951	7.5717	11.2127	0.000812385	0.0189452
ENSG00000104341	LAPTM4B	0.509908	3.33196	11.1932	0.000820984	0.0191195
ENSG00000151150	ANK3	0.805707	2.17392	11.1778	0.00082781	0.019252
ENSG00000143476	DTL	0.84884	2.05481	11.1666	0.000832845	0.0193425
ENSG00000178726	THBD	-0.391549	4.20624	11.1528	0.000839048	0.0194536
ENSG00000085733	CTTN	0.274541	5.42131	11.1502	0.000840212	0.0194536
ENSG00000143013	LMO4	0.236576	5.88069	11.1483	0.000841069	0.0194536
ENSG00000196208	GREB1	-0.627851	2.65997	11.1427	0.000843619	0.019486
ENSG00000100116	GCAT	0.720498	1.68683	11.1397	0.00084501	0.0194916
ENSG00000185585	OLFML2A	-2.62793	-0.900823	11.1351	0.000847087	0.0195129
ENSG00000075914	EXOSC7	0.352945	4.20013	11.1309	0.000849027	0.0195311
ENSG00000070759	TESK2	-0.736471	1.9365	11.1175	0.000855172	0.0196458
ENSG00000265148	TSPOAP1-AS1	0.533955	3.07539	11.1077	0.000859705	0.0197232
ENSG00000135535	CD164	-0.209605	8.05427	11.0683	0.000878168	0.0201195
ENSG00000127951	FGL2	0.201866	7.31689	11.0574	0.000883351	0.0201974
ENSG00000023445	BIRC3	0.301909	4.55544	11.0561	0.000883951	0.0201974
ENSG00000261468		-1.07497	0.972281	11.0505	0.000886619	0.0202311
ENSG00000188549	CCDC9B	-0.338636	4.4814	11.0466	0.000888495	0.0202467
ENSG00000158109	TPRG1L	-0.230732	5.56073	11.0434	0.000890028	0.0202544
ENSG00000005379	TSPOAP1	0.512781	2.72228	11.0375	0.000892894	0.0202924
ENSG00000280069		0.544813	2.70856	11.0263	0.000898283	0.0203875
ENSG00000278588	H2BC10	0.846196	2.34915	11.0076	0.000907384	0.0205666
ENSG00000134917	ADAMTS8	1.8794	-0.854297	10.9999	0.000911188	0.0206252
ENSG00000175305	CCNE2	0.956687	1.23743	10.9795	0.000921254	0.0208253
ENSG00000150681	RGS18	-0.559076	3.10589	10.9745	0.000923725	0.0208533
ENSG00000169116	PARM1	0.441567	4.05598	10.9572	0.00093242	0.0210216
ENSG00000142733	MAP3K6	-0.255717	5.3895	10.946	0.00093808	0.0211211
ENSG00000135823	STX6	-0.228999	6.08363	10.9377	0.000942291	0.0211738
ENSG00000198832	SELENOM	0.545808	2.74199	10.9364	0.000942917	0.0211738
ENSG00000171777	RASGRP4	-0.308859	4.51341	10.9065	0.000958267	0.02149
ENSG00000126602	TRAP1	0.224484	5.78951	10.8776	0.000973358	0.0217996
ENSG00000067992	PDK3	-0.281341	4.95782	10.8671	0.000978873	0.0218942
ENSG00000176046	NUPR1	-0.428073	4.4846	10.8552	0.000985165	0.02195
ENSG00000113369	ARRDC3	0.321996	4.51433	10.8551	0.000985222	0.02195
ENSG00000173083	HPSE	-0.360333	5.01019	10.8551	0.000985249	0.02195
ENSG00000245060	LINC00847	-0.291626	5.31464	10.8503	0.000987774	0.0219773
ENSG00000185896	LAMP1	-0.237211	9.57262	10.8376	0.000994582	0.0220998
ENSG00000115415	STAT1	0.270286	8.83174	10.8244	0.00100172	0.0221896
ENSG00000208892	SNORA49	0.713913	1.85578	10.8234	0.00100223	0.0221896
ENSG00000164440	TXLNB	0.480626	2.88777	10.8216	0.00100325	0.0221896
ENSG00000116774	OLFML3	-0.905752	2.82412	10.8204	0.00100386	0.0221896
ENSG00000078124	ACER3	-0.219363	6.41862	10.8096	0.00100976	0.0222911
ENSG00000167513	CDT1	0.593373	2.33937	10.7779	0.0010272	0.0226464
ENSG00000023902	PLEKHO1	0.211773	7.85635	10.7733	0.00102977	0.0226729
ENSG00000175895	PLEKHF2	-0.266757	5.03779	10.7709	0.00103107	0.0226729
ENSG00000138688	BLTP1	-0.199448	7.15184	10.7652	0.00103428	0.022714
ENSG00000134256	CD101	-0.309634	5.23664	10.745	0.00104563	0.0229335
ENSG00000272695	GAS6-DT	-2.56493	-1.19492	10.7178	0.00106108	0.0232424
ENSG00000183019	MCEMP1	-0.349093	5.80169	10.7093	0.00106597	0.0233192
ENSG00000156968	MPV17L	0.931898	0.989423	10.7026	0.00106984	0.0233739
ENSG00000133106	EPSTI1	0.308294	5.52846	10.6944	0.00107459	0.0234474
ENSG00000276805		0.550018	2.37712	10.6903	0.00107701	0.0234701
ENSG00000152749	GPR180	-0.396998	3.46298	10.6855	0.00107981	0.0235007
ENSG00000167208	SNX20	0.206013	6.53028	10.6687	0.00108965	0.0236846
ENSG00000110799	VWF	-0.480984	3.59798	10.6488	0.00110142	0.0239097
ENSG00000183160	TMEM119	0.721961	2.25639	10.6164	0.00112091	0.0243017
ENSG00000116786	PLEKHM2	-0.188962	8.34486	10.6082	0.00112586	0.0243777
ENSG00000188747	NOXA1	-0.440238	3.44269	10.604	0.00112845	0.0244027
ENSG00000101255	TRIB3	-0.280709	5.66481	10.5769	0.00114509	0.0247156
ENSG00000167601	AXL	1.03679	1.2074	10.5757	0.00114583	0.0247156
ENSG00000140105	WARS1	0.190169	7.93365	10.5698	0.0011495	0.0247631
ENSG00000130203	APOE	-0.288669	10.4616	10.5611	0.00115492	0.0248484
ENSG00000278384		0.360032	3.79992	10.5583	0.00115667	0.0248545
ENSG00000136404	TM6SF1	-0.229091	6.25666	10.5486	0.00116276	0.0249538
ENSG00000006555	TTC22	1.44872	-0.200632	10.5335	0.00117227	0.025126
ENSG00000132356	PRKAA1	0.255875	5.0388	10.5304	0.00117429	0.0251375
ENSG00000260052		-1.86611	-0.851556	10.5206	0.00118049	0.0252383
ENSG00000135363	LMO2	-0.265474	5.0782	10.5088	0.00118804	0.0253479
ENSG00000160179	ABCG1	-0.193711	8.26041	10.5062	0.00118975	0.0253479
ENSG00000170873	MTSS1	0.286362	4.86814	10.5057	0.0011901	0.0253479
ENSG00000243845	RN7SL30P	-1.45203	-0.561543	10.4888	0.00120101	0.0255482
ENSG00000207088	SNORA7B	0.58636	3.21677	10.4757	0.00120958	0.0256983
ENSG00000173852	DPY19L1	-0.286173	4.72026	10.4546	0.00122347	0.0259609
ENSG00000069399	BCL3	0.228904	6.25579	10.4435	0.00123083	0.0260654
ENSG00000165025	SYK	-0.187445	8.44644	10.4415	0.00123212	0.0260654
ENSG00000113282	CLINT1	0.206015	6.52076	10.4402	0.00123301	0.0260654
ENSG00000275713	H2BC9	0.620202	3.1271	10.4378	0.0012346	0.0260664
ENSG00000148843	PDCD11	0.218082	5.70198	10.4217	0.00124544	0.0262627
ENSG00000275056		0.932693	1.02642	10.3967	0.0012624	0.0265392
ENSG00000166927	MS4A7	-0.205598	7.99009	10.3956	0.00126313	0.0265392
ENSG00000160325	CACFD1	-0.518771	2.64891	10.3955	0.00126325	0.0265392
ENSG00000196689	TRPV1	0.578413	2.36748	10.3801	0.00127378	0.0267274
ENSG00000229018	PMS2P7	2.19783	-1.50954	10.3325	0.00130705	0.0273916
ENSG00000154429	CCSAP	-0.217031	5.99506	10.2994	0.00133072	0.0278532
ENSG00000187837	H1-2	0.276408	5.63544	10.2535	0.00136423	0.0285193
ENSG00000048052	HDAC9	0.343296	4.03695	10.2418	0.0013729	0.0286621
ENSG00000121966	CXCR4	-0.247667	5.10871	10.2387	0.00137523	0.0286621
ENSG00000121858	TNFSF10	0.335558	4.43508	10.2375	0.00137613	0.0286621
ENSG00000055732	MCOLN3	-0.25567	5.16615	10.222	0.00138776	0.0288485
ENSG00000171365	CLCN5	-0.234389	5.50058	10.221	0.00138849	0.0288485
ENSG00000072571	HMMR	0.944652	1.4032	10.2141	0.00139372	0.0289219
ENSG00000182511	FES	-0.271569	5.71583	10.2016	0.00140316	0.0290821
ENSG00000017483	SLC38A5	1.43043	0.0286684	10.1847	0.00141609	0.0293143
ENSG00000065802	ASB1	-0.230906	5.8117	10.1799	0.00141983	0.0293284
ENSG00000105486	LIG1	0.246254	5.0459	10.1793	0.00142023	0.0293284
ENSG00000054219	LY75	0.904801	1.80316	10.1768	0.0014222	0.0293332
ENSG00000103066	PLA2G15	-0.213952	6.64133	10.1719	0.001426	0.0293731
ENSG00000226048	YBX1P8	1.82439	-0.801101	10.1686	0.00142855	0.0293731
ENSG00000143126	CELSR2	-0.477479	3.40829	10.1676	0.00142932	0.0293731
ENSG00000135541	AHI1	-0.297347	4.9894	10.1551	0.00143906	0.0295063
ENSG00000152767	FARP1	-0.323187	6.18328	10.1548	0.00143929	0.0295063
ENSG00000168495	POLR3D	0.339909	4.22044	10.1129	0.00147234	0.0301475
ENSG00000107281	NPDC1	0.861858	1.15803	10.1012	0.00148173	0.0303031
ENSG00000277258	PCGF2	0.697158	1.86584	10.0852	0.00149469	0.0304834
ENSG00000116985	BMP8B	0.989521	1.02397	10.0843	0.00149535	0.0304834
ENSG00000131459	GFPT2	1.40969	-0.107063	10.0806	0.0014984	0.0304834
ENSG00000251867		1.53629	-0.155339	10.0794	0.00149934	0.0304834
ENSG00000101955	SRPX	-0.830683	1.63842	10.0792	0.00149954	0.0304834
ENSG00000100523	DDHD1	-0.204429	6.53609	10.0724	0.00150511	0.03056
ENSG00000113070	HBEGF	0.352359	6.1625	10.0474	0.00152563	0.0309396
ENSG00000111801	BTN3A3	0.279862	4.6117	10.0387	0.00153288	0.0310495
ENSG00000080986	NDC80	1.23575	0.919136	10.0261	0.00154336	0.0312244
ENSG00000078081	LAMP3	0.585733	2.39359	10.0118	0.00155542	0.0314311
ENSG00000179918	SEPHS2	-0.182885	7.14501	10.0087	0.00155804	0.0314464
ENSG00000124201	ZNFX1	0.18221	8.28086	10.0051	0.00156103	0.0314694
ENSG00000092439	TRPM7	-0.189751	6.73786	9.9786	0.0015837	0.031866
ENSG00000214193	SH3D21	-0.326639	4.6633	9.97632	0.00158566	0.031866
ENSG00000163082	SGPP2	0.436862	3.80263	9.97553	0.00158634	0.031866
ENSG00000266378		1.11046	0.437543	9.96049	0.00159936	0.0320894
ENSG00000132000	PODNL1	-1.26296	0.140006	9.95413	0.00160489	0.0321623
ENSG00000135002	RFK	-0.400106	3.58929	9.94972	0.00160874	0.0322014
ENSG00000188060	RAB42	-0.31366	4.68787	9.94096	0.00161641	0.0323168
ENSG00000168496	FEN1	0.452616	3.32507	9.93421	0.00162235	0.0323972
ENSG00000204264	PSMB8	0.223105	5.54076	9.92563	0.00162993	0.0325103
ENSG00000082996	RNF13	-0.202795	7.67802	9.92154	0.00163356	0.0325445
ENSG00000023697	DERA	-0.299555	4.25627	9.88883	0.00166285	0.0330892
ENSG00000105697	HAMP	-0.484379	3.00848	9.87784	0.00167281	0.0332484
ENSG00000164961	WASHC5	-0.198689	6.20954	9.86023	0.0016889	0.0335288
ENSG00000101265	RASSF2	-0.185653	7.22367	9.85794	0.001691	0.0335312
ENSG00000170275	CRTAP	-0.202504	6.85318	9.85538	0.00169336	0.0335388
ENSG00000138613	APH1B	-0.299581	4.50792	9.85058	0.00169779	0.0335872
ENSG00000130340	SNX9	-0.198316	7.38955	9.84541	0.00170256	0.0336424
ENSG00000119280	C1orf198	0.405042	3.66916	9.8382	0.00170924	0.0336683
ENSG00000199568	RNU5A-1	0.821375	7.19471	9.83638	0.00171093	0.0336683
ENSG00000198746	GPATCH3	-0.277849	4.45281	9.83594	0.00171135	0.0336683
ENSG00000160013	PTGIR	0.609531	3.10729	9.83544	0.00171181	0.0336683
ENSG00000106100	NOD1	-0.23853	5.36871	9.83076	0.00171617	0.0337149
ENSG00000143870	PDIA6	-0.198003	6.99638	9.81518	0.00173077	0.0339624
ENSG00000225783	MIAT	0.412661	4.55136	9.80523	0.00174016	0.0341071
ENSG00000221102	SNORA11B	1.55208	-0.131216	9.80075	0.00174441	0.0341509
ENSG00000248671		2.02405	-0.694564	9.79841	0.00174663	0.034155
ENSG00000174442	ZWILCH	0.478815	2.74123	9.7934	0.0017514	0.0342087
ENSG00000130812	ANGPTL6	-0.68909	1.85859	9.78438	0.00176001	0.0343373
ENSG00000186827	TNFRSF4	0.617069	2.73075	9.77722	0.00176688	0.0344317
ENSG00000266709		0.76944	1.61501	9.76587	0.00177782	0.0346052
ENSG00000145335	SNCA	-0.29183	4.83277	9.7604	0.00178311	0.0346684
ENSG00000168394	TAP1	0.199179	7.11964	9.74976	0.00179346	0.0348297
ENSG00000145247	OCIAD2	1.08721	0.524705	9.73174	0.00181113	0.0351327
ENSG00000174672	BRSK2	1.4385	-0.156074	9.72181	0.00182094	0.0352826
ENSG00000232810	TNF	0.266737	5.79129	9.7173	0.00182542	0.0353289
ENSG00000128383	APOBEC3A	0.590124	2.90137	9.71281	0.00182988	0.0353398
ENSG00000069849	ATP1B3	-0.190829	6.93495	9.71254	0.00183015	0.0353398
ENSG00000173641	HSPB7	0.83529	1.66694	9.70034	0.00184234	0.0355348
ENSG00000130396	AFDN	0.185772	7.4397	9.69511	0.00184759	0.0355954
ENSG00000163508	EOMES	0.505661	2.85663	9.69144	0.00185128	0.0356262
ENSG00000166881	NEMP1	0.263527	6.2907	9.68246	0.00186035	0.0357601
ENSG00000140451	PIF1	0.650596	2.37903	9.67622	0.00186669	0.0358412
ENSG00000132382	MYBBP1A	0.204161	5.90329	9.66942	0.00187361	0.0359334
ENSG00000188766	SPRED3	1.0694	0.595263	9.66561	0.0018775	0.0359528
ENSG00000028277	POU2F2	0.220128	6.18883	9.66427	0.00187886	0.0359528
ENSG00000129925	PGAP6	-0.182814	7.10854	9.66037	0.00188285	0.0359886
ENSG00000146476	ARMT1	-0.26982	4.89257	9.63248	0.00191166	0.0364981
ENSG00000156970	BUB1B	0.846414	1.7337	9.62917	0.00191511	0.0365229
ENSG00000160953	PWWP3A	-0.240118	5.37949	9.62595	0.00191847	0.0365458
ENSG00000224614	TNK2-AS1	1.26144	0.335516	9.61549	0.00192943	0.0367133
ENSG00000265943		2.65242	-1.27825	9.60635	0.00193906	0.0368315
ENSG00000136044	APPL2	-0.297418	4.98508	9.60547	0.00193999	0.0368315
ENSG00000104870	FCGRT	-0.18164	8.3233	9.59778	0.00194813	0.0369067
ENSG00000164483	SAMD3	0.859246	1.47711	9.59762	0.0019483	0.0369067
ENSG00000274536	MIR223HG	0.379127	3.91951	9.58552	0.00196118	0.0371093
ENSG00000168056	LTBP3	0.383754	4.35277	9.56913	0.00197877	0.0373714
ENSG00000076928	ARHGEF1	0.176906	7.60296	9.5685	0.00197945	0.0373714
ENSG00000100162	CENPM	1.04187	1.05313	9.55077	0.00199866	0.0376921
ENSG00000178935	ZNF552	-0.426844	3.25379	9.51691	0.00203587	0.0383183
ENSG00000197045	GMFB	-0.231196	5.72823	9.51645	0.00203638	0.0383183
ENSG00000107897	ACBD5	-0.250814	5.27517	9.51003	0.00204352	0.0383899
ENSG00000075618	FSCN1	0.243171	6.61717	9.50896	0.00204471	0.0383899
ENSG00000278535	DHRS11	0.560548	2.66838	9.50526	0.00204883	0.0384247
ENSG00000151690	MFSD6	-0.227647	6.24167	9.49882	0.00205605	0.0385173
ENSG00000185088	RPS27L	-0.205579	6.08836	9.49413	0.0020613	0.0385732
ENSG00000280063		0.459177	2.93507	9.49026	0.00206566	0.0385993
ENSG00000121769	FABP3	-0.2398	5.34007	9.48885	0.00206725	0.0385993
ENSG00000064687	ABCA7	-0.218131	5.94652	9.48045	0.00207674	0.0387337
ENSG00000058056	USP13	0.496608	2.83011	9.47109	0.00208736	0.0388891
ENSG00000184613	NELL2	1.11493	1.03734	9.46016	0.00209983	0.0390762
ENSG00000173193	PARP14	0.20283	8.56462	9.4578	0.00210254	0.0390762
ENSG00000169508	GPR183	-0.280419	4.39598	9.45624	0.00210432	0.0390762
ENSG00000170088	TMEM192	-0.262106	5.05036	9.44792	0.00211388	0.0392109
ENSG00000137393	RNF144B	0.288583	6.45512	9.44031	0.00212268	0.0393311
ENSG00000048392	RRM2B	-0.201735	6.41734	9.43814	0.00212519	0.0393347
ENSG00000143669	LYST	-0.185665	7.23391	9.43479	0.00212907	0.0393512
ENSG00000183741	CBX6	0.214233	8.51766	9.43336	0.00213073	0.0393512
ENSG00000181215	C4orf50	1.55982	-0.110099	9.42987	0.00213479	0.0393833
ENSG00000202354	RNY3	0.573499	3.74873	9.41292	0.00215461	0.0397058
ENSG00000269343	ZNF587B	0.310086	4.53535	9.40608	0.00216268	0.0398111
ENSG00000155034	FBXL18	0.2347	5.33838	9.40408	0.00216503	0.0398112
ENSG00000154451	GBP5	0.378604	4.01978	9.40123	0.0021684	0.03983
ENSG00000151715	TMEM45B	-0.388277	3.48203	9.39352	0.00217754	0.0399269
ENSG00000118785	SPP1	0.295461	10.098	9.3928	0.00217839	0.0399269
ENSG00000169891	REPS2	-0.476863	2.8528	9.38895	0.00218297	0.0399373
ENSG00000173546	CSPG4	0.336369	4.48579	9.38684	0.00218548	0.0399373
ENSG00000165355	FBXO33	-0.323885	4.34158	9.38482	0.00218789	0.0399373
ENSG00000090382	LYZ	-0.308478	11.8878	9.38418	0.00218866	0.0399373
ENSG00000123700	KCNJ2	0.224956	5.42743	9.38244	0.00219073	0.0399373
ENSG00000170266	GLB1	-0.190857	7.10344	9.37696	0.0021973	0.040014
ENSG00000196396	PTPN1	0.191926	7.25054	9.36718	0.00220905	0.0401849
ENSG00000130511	SSBP4	-0.222517	5.95201	9.36345	0.00221355	0.0402235
ENSG00000215039	CD27-AS1	0.379213	3.49493	9.35852	0.00221951	0.0402887
ENSG00000174282	ZBTB4	-0.182725	7.13352	9.35599	0.00222258	0.0403011
ENSG00000138640	FAM13A	-0.492136	3.29895	9.35222	0.00222715	0.040341
ENSG00000169692	AGPAT2	-0.192832	6.12818	9.34984	0.00223005	0.0403503
ENSG00000162063	CCNF	0.430319	3.21019	9.34324	0.00223809	0.0404459
ENSG00000099194	SCD	-0.254743	10.3827	9.34159	0.00224011	0.0404459
ENSG00000171766	GATM	-0.379166	3.56787	9.33647	0.00224638	0.0405161
ENSG00000289331		-0.812991	1.66401	9.32059	0.00226594	0.0408097
ENSG00000127824	TUBA4A	0.308962	4.57379	9.31934	0.00226748	0.0408097
ENSG00000288891		-1.08071	0.445154	9.31577	0.0022719	0.040846
ENSG00000077150	NFKB2	0.219076	6.96059	9.30401	0.00228653	0.0410654
ENSG00000147443	DOK2	-0.220395	6.394	9.30183	0.00228926	0.041071
ENSG00000100583	SAMD15	-1.73737	-0.920463	9.2945	0.00229843	0.0411567
ENSG00000169442	CD52	-0.273054	6.33651	9.29413	0.00229889	0.0411567
ENSG00000185669	SNAI3	-0.468312	3.34907	9.27728	0.00232014	0.0414934
ENSG00000277075	H2AC8	0.326167	4.2302	9.27065	0.00232854	0.0415997
ENSG00000112799	LY86	-0.29439	4.64531	9.26833	0.0023315	0.0416086
ENSG00000179144	GIMAP7	0.470533	3.06509	9.26487	0.00233591	0.0416435
ENSG00000205060	SLC35B4	-0.256086	5.68385	9.25586	0.00234743	0.0417964
ENSG00000101040	ZMYND8	0.201015	7.066	9.25267	0.00235152	0.0417964
ENSG00000075426	FOSL2	0.244172	8.22444	9.25101	0.00235366	0.0417964
ENSG00000146409	SLC18B1	-0.594815	2.40195	9.25047	0.00235434	0.0417964
ENSG00000231249	ITPR1-DT	-1.2212	0.335	9.23399	0.00237563	0.0421302
ENSG00000204070	SYS1	-0.262964	5.05048	9.20559	0.00241277	0.0427441
ENSG00000166340	TPP1	-0.200616	8.86448	9.20209	0.00241739	0.0427812
ENSG00000251705	RNA5-8SP6	4.62388	-0.252704	9.19792	0.00242291	0.0428342
ENSG00000161533	ACOX1	0.193989	8.07485	9.19424	0.00242778	0.0428757
ENSG00000171476	HOPX	1.05875	0.663852	9.18963	0.00243389	0.0429389
ENSG00000130726	TRIM28	0.172458	7.90161	9.1788	0.00244835	0.0431489
ENSG00000111144	LTA4H	-0.294522	7.85592	9.17223	0.00245715	0.043231
ENSG00000201098	RNY1	0.663515	5.48872	9.17152	0.00245811	0.043231
ENSG00000100906	NFKBIA	0.220526	8.05535	9.163	0.00246958	0.0433878
ENSG00000087116	ADAMTS2	-0.589816	2.36918	9.15956	0.00247421	0.0434242
ENSG00000175147	TMEM51-AS1	-0.490966	2.7139	9.13932	0.00250174	0.043862
ENSG00000100364	KIAA0930	-0.245976	9.30147	9.12042	0.00252772	0.044243
ENSG00000202058	RN7SKP80	0.592304	2.75309	9.11971	0.00252869	0.044243
ENSG00000109501	WFS1	0.223133	5.47632	9.11742	0.00253187	0.044253
ENSG00000282851	BISPR	0.393581	3.44467	9.10829	0.00254454	0.0444286
ENSG00000164849	GPR146	-0.756086	1.44314	9.09528	0.0025627	0.0446882
ENSG00000015475	BID	0.232136	6.21958	9.09386	0.00256468	0.0446882
ENSG00000202538	RNU4-2	0.566881	9.58424	9.08622	0.00257543	0.0448294
ENSG00000148730	EIF4EBP2	-0.17794	7.13376	9.08357	0.00257917	0.0448484
ENSG00000147180	ZNF711	-1.70513	-0.623285	9.07584	0.00259008	0.044992
ENSG00000123095	BHLHE41	0.206162	7.358	9.07096	0.00259701	0.0450662
ENSG00000198690	FAN1	0.278147	4.66604	9.06692	0.00260275	0.0450782
ENSG00000100985	MMP9	0.351646	12.6175	9.06673	0.00260302	0.0450782
ENSG00000185432	METTL7A	-0.295619	5.1727	9.05618	0.00261808	0.0452417
ENSG00000200156	RNU5B-1	0.730292	5.67398	9.05476	0.00262012	0.0452417
ENSG00000200795	RNU4-1	0.530385	7.34141	9.05452	0.00262046	0.0452417
ENSG00000284194	SCO2	0.29407	4.547	9.05203	0.00262404	0.0452573
ENSG00000106348	IMPDH1	-0.192024	6.47617	9.04374	0.00263596	0.0454168
ENSG00000238961	SNORA47	0.682042	3.40973	9.04077	0.00264024	0.0454443
ENSG00000289444		1.99576	-0.650914	9.02118	0.00266869	0.0458652
ENSG00000142327	RNPEPL1	-0.183646	7.49895	9.02021	0.0026701	0.0458652
ENSG00000198898	CAPZA2	-0.180933	6.75756	9.01453	0.00267842	0.0459614
ENSG00000112079	STK38	-0.249719	5.36655	8.99736	0.0027037	0.0463483
ENSG00000196155	PLEKHG4	-0.414187	3.2927	8.99034	0.0027141	0.0463834
ENSG00000188921	HACD4	-0.309016	4.17528	8.98992	0.00271473	0.0463834
ENSG00000278705	H4C2	0.573171	3.11206	8.98926	0.00271571	0.0463834
ENSG00000160307	S100B	0.400455	3.76564	8.9886	0.00271669	0.0463834
ENSG00000135778	NTPCR	-0.281109	4.53776	8.97759	0.0027331	0.0466167
ENSG00000153214	TMEM87B	-0.202698	6.34661	8.96732	0.00274851	0.0467963
ENSG00000153485	LYSET	-0.277575	4.52204	8.96598	0.00275053	0.0467963
ENSG00000100612	DHRS7	-0.236742	5.55217	8.96506	0.00275191	0.0467963
ENSG00000110047	EHD1	0.23544	6.41848	8.95413	0.00276842	0.0470299
ENSG00000167779	IGFBP6	0.697943	2.5506	8.95125	0.00277279	0.047057
ENSG00000197142	ACSL5	0.213643	5.73119	8.93729	0.00279406	0.0473345
ENSG00000122432	SPATA1	1.60597	-0.234609	8.93641	0.00279542	0.0473345
ENSG00000112299	VNN1	0.382411	3.88871	8.93504	0.00279752	0.0473345
ENSG00000103253	HAGHL	-0.282555	4.37814	8.92383	0.00281473	0.0475303
ENSG00000198695	MT-ND6	0.262902	6.39147	8.92378	0.00281482	0.0475303
ENSG00000144802	NFKBIZ	0.214673	6.13665	8.91982	0.00282093	0.0475303
ENSG00000167914	GSDMA	-0.860516	1.07943	8.91973	0.00282106	0.0475303
ENSG00000101017	CD40	0.263586	7.12501	8.91718	0.002825	0.0475303
ENSG00000004660	CAMKK1	-0.279412	4.4614	8.91659	0.00282591	0.0475303
ENSG00000177943	MAMDC4	0.345517	3.77556	8.90412	0.00284528	0.0478034
ENSG00000119508	NR4A3	0.471889	3.01934	8.90152	0.00284933	0.0478034
ENSG00000186431	FCAR	0.541445	3.1807	8.9007	0.00285061	0.0478034
ENSG00000051341	POLQ	0.468347	2.72638	8.89595	0.00285803	0.0478805
ENSG00000069424	KCNAB2	-0.201576	8.89515	8.89068	0.0028663	0.0479716
ENSG00000019991	HGF	-1.01834	1.26184	8.88269	0.00287888	0.0481346
ENSG00000171227	TMEM37	-0.944531	2.32106	8.87911	0.00288452	0.0481814
ENSG00000093009	CDC45	0.88873	1.32631	8.87016	0.0028987	0.048352
ENSG00000118960	HS1BP3	-0.200462	6.27259	8.86906	0.00290044	0.048352
ENSG00000139163	ETNK1	-0.197915	6.79587	8.86661	0.00290433	0.0483694
ENSG00000188026	RILPL1	0.311254	4.31599	8.86457	0.00290759	0.0483761
ENSG00000171320	ESCO2	0.898064	1.26707	8.85483	0.00292314	0.0485737
ENSG00000182552	RWDD4	0.492827	2.62258	8.85355	0.0029252	0.0485737
ENSG00000239039	SNORD13	0.664619	3.24107	8.84687	0.00293592	0.0487042
ENSG00000259448	LINC02352	1.41075	0.233081	8.83693	0.00295196	0.0489223
ENSG00000090530	P3H2	0.522992	3.22264	8.83484	0.00295534	0.0489305
ENSG00000130844	ZNF331	-0.265923	4.78777	8.816	0.00298601	0.049336
ENSG00000166448	TMEM130	0.869328	2.03213	8.81431	0.00298877	0.049336
ENSG00000185130	H2BC13	0.826041	2.08625	8.81134	0.00299364	0.049336
ENSG00000143333	RGS16	0.560772	2.83692	8.81097	0.00299425	0.049336
ENSG00000179241	LDLRAD3	-0.343669	4.17711	8.81089	0.00299438	0.049336
ENSG00000227741		2.02995	-1.04915	8.80431	0.0030052	0.0494661
ENSG00000189171	S100A13	1.08436	0.800711	8.79795	0.00301569	0.0495907
ENSG00000110324	IL10RA	0.199879	8.57529	8.79353	0.00302301	0.0496629
ENSG00000249859	PVT1	0.250788	5.80984	8.78838	0.00303155	0.049755
ENSG00000112304	ACOT13	-0.241434	5.01547	8.78326	0.00304008	0.0498467
ENSG00000085265	FCN1	0.302905	5.75025	8.78087	0.00304407	0.0498639
ENSG00000111912	NCOA7	-0.244399	5.03417	8.7745	0.00305471	0.0499899
ENSG00000224875	EML4-AS1	0.822411	1.29361	8.76	0.00307909	0.0503403
ENSG00000154589	LY96	-0.423848	4.12091	8.72564	0.00313766	0.0512485
ENSG00000162302	RPS6KA4	-0.21407	5.88613	8.69569	0.00318963	0.0520471
ENSG00000034053	APBA2	0.780238	1.63734	8.68373	0.00321063	0.0523395
ENSG00000253307		2.47113	-0.549037	8.681	0.00321544	0.0523675
ENSG00000112511	PHF1	-0.211865	5.44444	8.66515	0.00324353	0.0527744
ENSG00000199377	RNU5F-1	1.21449	1.20619	8.65759	0.00325701	0.0529428
ENSG00000101331	CCM2L	0.657618	2.31947	8.65343	0.00326445	0.053013
ENSG00000117298	ECE1	0.289331	4.28033	8.64996	0.00327069	0.0530206
ENSG00000172927	MYEOV	1.9432	0.0391855	8.64969	0.00327118	0.0530206
ENSG00000107521	HPS1	-0.17337	7.38935	8.64	0.00328861	0.0532523
ENSG00000243302		0.316767	4.30247	8.63298	0.00330132	0.053407
ENSG00000178718	RPP25	-0.275526	4.5118	8.62891	0.0033087	0.0534754
ENSG00000013374	NUB1	0.205174	6.70209	8.61546	0.00333322	0.0538204
ENSG00000140740	UQCRC2	-0.191497	6.96353	8.59995	0.00336172	0.0542289
ENSG00000123473	STIL	0.444971	2.94701	8.59655	0.003368	0.0542353
ENSG00000143179	UCK2	0.247275	4.93006	8.59628	0.00336851	0.0542353
ENSG00000165915	SLC39A13	0.2099	6.76614	8.59039	0.00337941	0.0543592
ENSG00000125347	IRF1	0.209116	5.91206	8.58789	0.00338406	0.0543823
ENSG00000163527	STT3B	-0.175606	7.19013	8.57943	0.00339982	0.0545838
ENSG00000185716	MOSMO	-0.550119	2.75781	8.56712	0.00342288	0.054902
ENSG00000113758	DBN1	0.707355	1.42889	8.5563	0.00344328	0.0551771
ENSG00000168386	FILIP1L	0.311079	3.89727	8.53888	0.00347639	0.0556551
ENSG00000120925	RNF170	-0.283593	4.26634	8.53546	0.00348293	0.0557071
ENSG00000119655	NPC2	-0.190689	7.36239	8.52988	0.00349363	0.0558256
ENSG00000091106	NLRC4	-0.218075	5.44316	8.51574	0.00352087	0.056208
ENSG00000285589		0.550858	2.16681	8.5106	0.00353083	0.0562792
ENSG00000116260	QSOX1	0.207406	8.66577	8.50922	0.00353352	0.0562792
ENSG00000090674	MCOLN1	-0.230576	6.8381	8.5083	0.00353529	0.0562792
ENSG00000107833	NPM3	0.403195	3.13775	8.50383	0.003544	0.0562916
ENSG00000146070	PLA2G7	-0.213474	8.53043	8.50314	0.00354534	0.0562916
ENSG00000118518	RNF146	-0.263881	4.9158	8.50279	0.00354603	0.0562916
ENSG00000124257	NEURL2	0.395343	4.39249	8.50011	0.00355124	0.0563143
ENSG00000179933	C14orf119	-0.220957	5.35585	8.49865	0.00355411	0.0563143
ENSG00000168427	KLHL30	-0.738405	1.16895	8.46393	0.00362258	0.0572991
ENSG00000077984	CST7	0.542228	3.21106	8.4631	0.00362423	0.0572991
ENSG00000158014	SLC30A2	2.36217	-0.985669	8.46202	0.0036264	0.0572991
ENSG00000148660	CAMK2G	-0.219769	5.19024	8.4545	0.00364141	0.0574827
ENSG00000212195		1.55985	-0.495023	8.45243	0.00364557	0.0574948
ENSG00000116005	PCYOX1	-0.271338	5.39985	8.449	0.00365245	0.0574989
ENSG00000171045	TSNARE1	-0.323273	3.9755	8.44892	0.00365261	0.0574989
ENSG00000135953	MFSD9	-0.417622	3.37097	8.44415	0.0036622	0.0575028
ENSG00000215114	UBXN2B	-0.240828	5.08616	8.44399	0.00366252	0.0575028
ENSG00000232994	RPL7P14	2.64592	-1.54319	8.44373	0.00366303	0.0575028
ENSG00000260219	CD2BP2-DT	0.39421	3.12227	8.43999	0.00367059	0.0575364
ENSG00000156587	UBE2L6	0.209329	6.42997	8.43931	0.00367196	0.0575364
ENSG00000158805	ZNF276	0.207009	5.55728	8.42804	0.00369479	0.0578407
ENSG00000168404	MLKL	-0.212464	5.30399	8.40815	0.00373542	0.0584227
ENSG00000162512	SDC3	-0.210773	6.90893	8.40073	0.0037507	0.0586077
ENSG00000124635	H2BC11	0.444701	3.50796	8.39638	0.00375968	0.058694
ENSG00000198910	L1CAM	0.643003	1.80725	8.38561	0.00378204	0.0589575
ENSG00000269834	ZNF528-AS1	-0.51856	2.2013	8.3849	0.00378351	0.0589575
ENSG00000163395	IGFN1	1.15552	0.79045	8.38299	0.0037875	0.0589653
ENSG00000111897	SERINC1	-0.173034	7.38169	8.37715	0.00379968	0.0590781
ENSG00000162772	ATF3	0.228619	5.72362	8.37568	0.00380275	0.0590781
ENSG00000182118	FAM89A	-0.709045	1.58395	8.37451	0.0038052	0.0590781
ENSG00000099204	ABLIM1	0.728953	2.64207	8.36726	0.00382041	0.0592601
ENSG00000248452		2.7713	-1.90395	8.36168	0.00383217	0.0593531
ENSG00000100351	GRAP2	0.591741	2.7234	8.36109	0.00383341	0.0593531
ENSG00000143387	CTSK	0.297595	6.39676	8.35463	0.00384706	0.0595102
ENSG00000165480	SKA3	1.03342	0.57284	8.35143	0.00385384	0.0595607
ENSG00000105819	PMPCB	-0.269197	4.58565	8.34761	0.00386195	0.0595818
ENSG00000235568	NFAM1	0.179328	8.03133	8.34747	0.00386224	0.0595818
ENSG00000105771	SMG9	0.205832	5.71571	8.34042	0.00387726	0.0597109
ENSG00000138646	HERC5	0.394365	4.35253	8.34024	0.00387765	0.0597109
ENSG00000149177	PTPRJ	0.201898	8.41596	8.33796	0.00388253	0.0597317
ENSG00000126773	PCNX4	-0.193916	5.73154	8.33088	0.00389767	0.0598794
ENSG00000263934	SNORD3A	0.360295	9.69707	8.33017	0.00389919	0.0598794
ENSG00000205413	SAMD9	0.224929	5.56232	8.31558	0.00393064	0.0603078
ENSG00000232528		0.746935	1.13361	8.3126	0.0039371	0.0603339
ENSG00000140832	MARVELD3	-1.93181	-1.24838	8.31151	0.00393946	0.0603339
ENSG00000198682	PAPSS2	-0.206824	5.83159	8.30595	0.00395153	0.0604071
ENSG00000252835	SCARNA21	0.284592	4.44786	8.30433	0.00395506	0.0604071
ENSG00000266835	GAPLINC	-0.420984	3.51015	8.30365	0.00395655	0.0604071
ENSG00000115561	CHMP3	-0.238488	5.12516	8.30116	0.00396198	0.0604071
ENSG00000092621	PHGDH	-0.366674	4.5843	8.30112	0.00396206	0.0604071
ENSG00000137628	DDX60	0.250783	5.33442	8.29792	0.00396905	0.0604593
ENSG00000289198		1.63648	-0.528406	8.29277	0.00398032	0.0605346
ENSG00000163840	DTX3L	0.212872	7.04056	8.2924	0.00398113	0.0605346
ENSG00000184900	SUMO3	-0.169624	6.89717	8.2856	0.00399607	0.0607073
ENSG00000224532		-0.874334	1.20436	8.25183	0.00407109	0.0617917
ENSG00000162729	IGSF8	0.206491	5.67617	8.24626	0.00408361	0.0618762
ENSG00000166527	CLEC4D	0.357117	3.92272	8.2461	0.00408396	0.0618762
ENSG00000280327		2.84514	-0.880914	8.23472	0.00410965	0.0622099
ENSG00000178202	POGLUT3	0.34364	3.63449	8.22935	0.00412184	0.0623386
ENSG00000135063	ENTREP1	0.743596	3.07672	8.22738	0.0041263	0.0623506
ENSG00000180644	PRF1	0.6162	2.18783	8.22096	0.00414092	0.0624873
ENSG00000157306	ZFHX2-AS1	-0.713971	1.26639	8.22017	0.00414272	0.0624873
ENSG00000181381	DDX60L	0.182047	6.48698	8.2133	0.00415844	0.0626347
ENSG00000245848	CEBPA	-0.176429	7.49091	8.21267	0.00415989	0.0626347
ENSG00000197375	SLC22A5	-0.251955	4.57847	8.20495	0.00417763	0.0628461
ENSG00000112096		0.311889	10.3832	8.19239	0.00420665	0.0631752
ENSG00000126822	PLEKHG3	0.254687	4.88636	8.19226	0.00420696	0.0631752
ENSG00000006007	GDE1	-0.18846	6.40193	8.18076	0.00423369	0.0635204
ENSG00000113296	THBS4	1.73457	-1.0188	8.1602	0.00428195	0.0641841
ENSG00000118514	ALDH8A1	-1.30754	-0.247015	8.15835	0.00428633	0.0641841
ENSG00000206190	ATP10A	0.383944	3.34806	8.1571	0.00428929	0.0641841
ENSG00000179456	ZBTB18	-0.270191	4.34698	8.14919	0.00430803	0.0644077
ENSG00000116977	LGALS8	-0.178127	6.54036	8.14415	0.00432003	0.0645302
ENSG00000135048	CEMIP2	-0.23284	6.2455	8.14109	0.00432733	0.0645823
ENSG00000128422	KRT17	0.692129	3.18002	8.13735	0.00433627	0.0646589
ENSG00000085999	RAD54L	0.855899	1.37016	8.13444	0.00434323	0.0647057
ENSG00000120896	SORBS3	-0.196979	7.6749	8.13176	0.00434964	0.0647444
ENSG00000146112	PPP1R18	0.195885	8.21414	8.12371	0.004369	0.0649754
ENSG00000063127	SLC6A16	-0.392971	3.73063	8.11392	0.00439266	0.0652577
ENSG00000210049	MT-TF	1.62205	-0.594635	8.11268	0.00439568	0.0652577
ENSG00000104936	DMPK	0.431842	3.16663	8.10477	0.0044149	0.0654672
ENSG00000279073		2.40161	-1.36531	8.10369	0.00441751	0.0654672
ENSG00000137812	KNL1	0.51259	2.74959	8.08798	0.00445599	0.0659798
ENSG00000104974	LILRA1	0.70546	1.79652	8.07874	0.00447876	0.0662316
ENSG00000264229	RNU4ATAC	0.865439	1.49206	8.07791	0.00448081	0.0662316
ENSG00000159388	BTG2	0.175774	7.42728	8.06616	0.00450997	0.0666046
ENSG00000141012	GALNS	0.178774	6.50186	8.06264	0.00451872	0.0666757
ENSG00000270640		0.953613	0.610441	8.0607	0.00452357	0.0666892
ENSG00000272666	KLHDC7B-DT	2.30234	-1.49593	8.05279	0.00454337	0.0668783
ENSG00000105223	PLD3	-0.258871	10.9856	8.05206	0.00454518	0.0668783
ENSG00000154978	VOPP1	0.181049	6.92892	8.05085	0.00454823	0.0668783
ENSG00000152672	CLEC4F	3.35493	-0.621973	8.04514	0.00456259	0.0670314
ENSG00000279573		-1.07121	0.276387	8.03414	0.00459039	0.0673813
ENSG00000050820	BCAR1	0.613674	2.55558	8.02588	0.00461137	0.0676307
ENSG00000255823		3.05478	0.31789	8.02393	0.00461633	0.067645
ENSG00000204217	BMPR2	-0.170996	7.12725	8.01602	0.00463654	0.0678825
ENSG00000255833	TIFAB	0.268221	5.66104	8.00892	0.00465476	0.0680904
ENSG00000124575	H1-3	0.453383	3.1884	8.00639	0.00466126	0.0681267
ENSG00000151327	FAM177A1	0.287136	4.23987	8.00054	0.00467634	0.0682397
ENSG00000186318	BACE1	0.232348	4.73609	8.00027	0.00467704	0.0682397
ENSG00000112320	SOBP	1.59702	1.23905	7.99314	0.00469549	0.06845
ENSG00000028137	TNFRSF1B	-0.163756	7.72378	7.99036	0.00470271	0.0684964
ENSG00000130939	UBE4B	-0.172609	6.43459	7.98523	0.00471604	0.0686316
ENSG00000144354	CDCA7	1.22245	0.0558753	7.97563	0.00474113	0.0689375
ENSG00000182054	IDH2	-0.198402	6.78213	7.97197	0.00475071	0.0690176
ENSG00000153574	RPIA	0.508914	2.84554	7.96123	0.004779	0.0693435
ENSG00000109320	NFKB1	0.228439	7.29703	7.95991	0.00478249	0.0693435
ENSG00000204634	TBC1D8	-0.274513	4.14014	7.9588	0.00478541	0.0693435
ENSG00000112167	SAYSD1	-0.386417	3.20713	7.9456	0.00482045	0.0697657
ENSG00000214812	ARL8BP2	1.23612	-0.102065	7.94472	0.00482278	0.0697657
ENSG00000267462		2.54	-1.29305	7.94149	0.0048314	0.0698309
ENSG00000179094	PER1	0.239108	4.8456	7.93925	0.0048374	0.069858
ENSG00000256234	ITPR2-AS1	0.620479	2.97882	7.93549	0.00484746	0.0699437
ENSG00000115919	KYNU	0.227508	8.28828	7.93085	0.0048599	0.0700082
ENSG00000104738	MCM4	0.242587	5.02374	7.93074	0.00486019	0.0700082
ENSG00000005812	FBXL3	-0.198221	5.54726	7.92368	0.00487919	0.0702099
ENSG00000114999	TTL	-0.16125	7.46494	7.92231	0.00488289	0.0702099
ENSG00000132965	ALOX5AP	-0.232128	7.30349	7.92093	0.00488661	0.0702099
ENSG00000100418	DESI1	0.198922	5.72067	7.91709	0.00489699	0.0702993
ENSG00000117724	CENPF	0.414535	3.76598	7.90507	0.00492964	0.0706365
ENSG00000234617	SNRK-AS1	1.20345	0.131135	7.90398	0.00493261	0.0706365
ENSG00000245164	LINC00861	0.582196	1.8737	7.90385	0.00493298	0.0706365
ENSG00000100060	MFNG	-0.267261	5.22207	7.90153	0.00493929	0.0706673
ENSG00000198851	CD3E	0.360504	3.43012	7.88276	0.00499084	0.0713446
ENSG00000072274	TFRC	-0.231964	9.91307	7.88024	0.00499778	0.0713836
ENSG00000124787	RPP40	-1.02201	0.209993	7.8724	0.00501949	0.0716334
ENSG00000229754	CXCR2P1	0.420235	3.77507	7.86716	0.00503406	0.0717809
ENSG00000102984	ZNF821	-0.38817	3.2062	7.85981	0.00505457	0.0720128
ENSG00000271344		2.24233	-0.770789	7.84901	0.00508487	0.0723836
ENSG00000116171	SCP2	-0.177018	6.18588	7.84293	0.00510197	0.0725572
ENSG00000225630	MTND2P28	-0.284442	6.10914	7.84164	0.00510562	0.0725572
ENSG00000145685	LHFPL2	-0.191447	9.09919	7.83498	0.00512448	0.0727641
ENSG00000169679	BUB1	0.491869	2.51964	7.80271	0.00521679	0.074013
ENSG00000130830	MPP1	-0.193738	7.07503	7.79694	0.00523347	0.0741715
ENSG00000179593	ALOX15B	0.345258	4.51635	7.79371	0.00524283	0.0741715
ENSG00000196628	TCF4	0.215174	6.65396	7.79136	0.00524968	0.0741715
ENSG00000102359	SRPX2	0.80752	1.42524	7.79084	0.00525117	0.0741715
ENSG00000144681	STAC	-0.167529	7.00927	7.79076	0.00525141	0.0741715
ENSG00000146085	MMUT	-0.300435	4.34981	7.78917	0.00525604	0.0741715
ENSG00000143198	MGST3	-0.183343	6.17467	7.78817	0.00525895	0.0741715
ENSG00000145214	DGKQ	-0.213906	5.98459	7.78679	0.00526297	0.0741715
ENSG00000258441	LINC00641	0.275035	4.22303	7.7825	0.00527546	0.0742859
ENSG00000137094	DNAJB5	0.258325	4.67084	7.77049	0.00531067	0.0747195
ENSG00000110090	CPT1A	-0.179609	6.08108	7.76708	0.00532069	0.0747985
ENSG00000280378		0.96437	0.450575	7.76333	0.00533177	0.0748561
ENSG00000010818	HIVEP2	0.269532	4.50993	7.7627	0.00533362	0.0748561
ENSG00000007341	ST7L	0.306846	3.84872	7.75666	0.00535149	0.0750448
ENSG00000131446	MGAT1	-0.194091	9.18499	7.75152	0.00536673	0.0750896
ENSG00000114270	COL7A1	0.892392	1.08781	7.75149	0.00536683	0.0750896
ENSG00000157193	LRP8	0.186432	6.29737	7.75031	0.00537033	0.0750896
ENSG00000252906	SCARNA3	1.29211	0.256744	7.74921	0.00537359	0.0750896
ENSG00000256981		-0.852135	0.898534	7.74813	0.00537683	0.0750896
ENSG00000133639	BTG1	-0.187682	6.16984	7.7413	0.00539718	0.0752772
ENSG00000137492	THAP12	-0.210055	5.34784	7.74065	0.00539914	0.0752772
ENSG00000156504	PABIR2	0.244823	4.7606	7.73564	0.00541415	0.0753467
ENSG00000085662	AKR1B1	0.167641	6.60973	7.73538	0.00541493	0.0753467
ENSG00000038382	TRIO	-0.167563	8.51849	7.73354	0.00542042	0.0753467
ENSG00000161996	WDR90	0.312452	3.89054	7.73257	0.00542334	0.0753467
ENSG00000243649	CFB	0.816702	1.24063	7.73157	0.00542635	0.0753467
ENSG00000085832	EPS15	-0.181989	6.46854	7.72771	0.00543796	0.0754462
ENSG00000138160	KIF11	0.532639	2.51944	7.72173	0.00545602	0.0756348
ENSG00000151233	GXYLT1	-0.276898	4.25262	7.71758	0.00546856	0.0757395
ENSG00000100714	MTHFD1	0.177083	6.33564	7.71628	0.00547251	0.0757395
ENSG00000137449	CPEB2	-0.190017	5.94087	7.71292	0.00548269	0.0758186
ENSG00000133789	SWAP70	-0.164822	7.02769	7.70637	0.00550262	0.0760322
ENSG00000134970	TMED7	-0.242029	4.98403	7.69857	0.00552645	0.0762992
ENSG00000148158	SNX30	-0.169932	7.00863	7.68839	0.00555772	0.0766685
ENSG00000079616	KIF22	0.262596	4.31305	7.68475	0.00556894	0.076702
ENSG00000246223	LINC01550	1.41983	-0.687921	7.68467	0.0055692	0.076702
ENSG00000124571	XPO5	0.194981	5.75407	7.67549	0.00559758	0.0770303
ENSG00000138100	TRIM54	0.526725	2.8588	7.66847	0.00561942	0.0772681
ENSG00000184575	XPOT	-0.172572	6.56058	7.64119	0.00570504	0.078329
ENSG00000130338	TULP4	-0.16277	7.13993	7.64094	0.00570581	0.078329
ENSG00000231752	EMBP1	0.970906	1.39309	7.62855	0.00574515	0.0788053
ENSG00000188305	PEAK3	-0.436015	2.95542	7.62085	0.00576974	0.0790785
ENSG00000137752	CASP1	-0.211911	5.22309	7.60814	0.00581053	0.0795732
ENSG00000130881	LRP3	-0.218271	5.21854	7.59105	0.00586589	0.0802544
ENSG00000156345	CDK20	0.639792	1.68179	7.58987	0.00586973	0.0802544
ENSG00000189221	MAOA	0.335901	4.06236	7.58832	0.00587476	0.0802585
ENSG00000241163	LINC00877	0.89993	0.946454	7.57334	0.00592379	0.0808111
ENSG00000259363		-0.524819	2.27584	7.57264	0.00592608	0.0808111
ENSG00000162645	GBP2	0.20568	5.57013	7.5716	0.00592952	0.0808111
ENSG00000258376	PAPLN-AS1	-0.443081	2.82777	7.56674	0.00594552	0.0808743
ENSG00000168995	SIGLEC7	0.189071	6.07528	7.56655	0.00594616	0.0808743
ENSG00000201428	RN7SKP71	2.00338	-0.867859	7.56585	0.00594846	0.0808743
ENSG00000139618	BRCA2	0.258192	4.3325	7.55997	0.0059679	0.0809916
ENSG00000072134	EPN2	-0.585632	2.01121	7.55869	0.00597214	0.0809916
ENSG00000179583	CIITA	-0.162127	8.27494	7.55776	0.00597523	0.0809916
ENSG00000160447	PKN3	-0.95656	0.591762	7.55746	0.0059762	0.0809916
ENSG00000107742	SPOCK2	0.358732	4.20282	7.55318	0.00599041	0.0811193
ENSG00000228238		2.94796	-1.54428	7.54666	0.00601214	0.0813486
ENSG00000267457		1.15073	0.261322	7.54463	0.00601893	0.0813756
ENSG00000111424	VDR	-0.195077	7.58398	7.5378	0.00604179	0.0816196
ENSG00000280248		0.504051	2.4934	7.53249	0.00605962	0.0817952
ENSG00000168280	KIF5C	1.96108	-0.748631	7.53016	0.00606747	0.0818245
ENSG00000285596		0.46224	2.34784	7.52898	0.00607144	0.0818245
ENSG00000175899	A2M	-0.198056	9.58393	7.51896	0.0061053	0.0822155
ENSG00000137965	IFI44	0.282133	5.19342	7.50609	0.00614907	0.0827391
ENSG00000132819	RBM38	0.221735	5.43814	7.49276	0.00619474	0.0832875
ENSG00000287265		1.55476	-0.398553	7.48685	0.00621513	0.0834954
ENSG00000253485	PCDHGA5	2.27557	-0.943782	7.4789	0.00624263	0.0837985
ENSG00000010704	HFE	-0.253735	4.51414	7.46841	0.0062791	0.0842214
ENSG00000167695	TLCD3A	-0.509554	2.4	7.45599	0.00632258	0.0847375
ENSG00000136463	TACO1	0.568689	2.15956	7.4508	0.00634083	0.0849151
ENSG00000138002	IFT172	0.28641	4.27066	7.43936	0.00638124	0.0853888
ENSG00000250274		0.483201	2.8489	7.43661	0.00639102	0.0854522
ENSG00000122033	MTIF3	-0.297084	4.01669	7.43496	0.00639688	0.0854631
ENSG00000146373	RNF217	-0.24764	4.70723	7.42965	0.0064158	0.0856484
ENSG00000141506	PIK3R5	-0.180802	8.51371	7.42195	0.0064433	0.0859478
ENSG00000112984	KIF20A	0.967211	1.74378	7.41704	0.00646092	0.0861151
ENSG00000109758	HGFAC	2.1724	-1.38879	7.41135	0.00648135	0.0863196
ENSG00000128309	MPST	-0.250683	4.9349	7.40926	0.00648892	0.0863525
ENSG00000234139		2.33612	-0.88613	7.40708	0.00649677	0.0863893
ENSG00000099999	RNF215	-0.366234	3.46078	7.40289	0.0065119	0.0865225
ENSG00000142102	PGGHG	0.473622	3.03963	7.39791	0.00652996	0.0866946
ENSG00000127561	SYNGR3	1.54379	-0.663013	7.39386	0.00654468	0.086822
ENSG00000167615	LENG8	0.17148	8.02491	7.39114	0.0065546	0.0868857
ENSG00000133805	AMPD3	0.217871	7.82424	7.38848	0.00656431	0.0869463
ENSG00000125734	GPR108	-0.186247	6.18548	7.38192	0.00658828	0.0871957
ENSG00000260855		-0.831095	1.15843	7.37357	0.00661892	0.0875002
ENSG00000104814	MAP4K1	0.585363	2.25372	7.37284	0.00662161	0.0875002
ENSG00000135049	AGTPBP1	-0.214313	5.22027	7.36861	0.00663723	0.087518
ENSG00000140961	OSGIN1	-0.208659	5.5538	7.36743	0.00664157	0.087518
ENSG00000011426	ANLN	0.489936	2.99256	7.36721	0.00664239	0.087518
ENSG00000106400	ZNHIT1	-0.217198	5.43134	7.36688	0.0066436	0.087518
ENSG00000120539	MASTL	0.266218	4.13891	7.36364	0.00665557	0.0875981
ENSG00000155659	VSIG4	0.189819	7.4683	7.36244	0.00666002	0.0875981
ENSG00000119772	DNMT3A	-0.18366	6.49485	7.35596	0.00668407	0.0877823
ENSG00000143545	RAB13	0.271633	4.46262	7.35588	0.00668437	0.0877823
ENSG00000274008		1.41764	-0.450283	7.34641	0.00671968	0.0881594
ENSG00000161888	SPC24	1.30347	0.793347	7.34539	0.00672349	0.0881594
ENSG00000018510	AGPS	-0.174946	6.44903	7.34378	0.00672953	0.0881704
ENSG00000184216	IRAK1	-0.184246	7.70778	7.33845	0.0067495	0.0883637
ENSG00000063438	AHRR	-0.544153	3.03002	7.3357	0.00675983	0.0884231
ENSG00000211746	TRBV19	2.02353	-1.00359	7.33447	0.00676447	0.0884231
ENSG00000116793	PHTF1	-0.229956	4.7503	7.32944	0.00678344	0.08857
ENSG00000233077	LINC01271	1.70293	-0.339422	7.32872	0.00678615	0.08857
ENSG00000243753	HLA-L	0.486038	2.24596	7.32528	0.00679913	0.0886711
ENSG00000227773	ASH1L-IT1	2.01224	-1.04638	7.30099	0.00689167	0.089748
ENSG00000177542	SLC25A22	0.360777	3.21292	7.30083	0.00689229	0.089748
ENSG00000131153	GINS2	0.819001	1.01332	7.29653	0.00690878	0.0898937
ENSG00000203865	ATP1A1-AS1	-0.476904	2.73223	7.28919	0.00693707	0.0901926
ENSG00000107937	GTPBP4	0.227978	5.10214	7.28381	0.00695787	0.090381
ENSG00000102393	GLA	-0.214385	6.4665	7.28269	0.00696223	0.090381
ENSG00000120885	CLU	0.373171	3.93353	7.27623	0.0069873	0.0906372
ENSG00000171051	FPR1	-0.418416	3.83392	7.26889	0.00701593	0.0909389
ENSG00000090013	BLVRB	-0.253317	4.59385	7.26064	0.00704823	0.0912748
ENSG00000104081	BMF	-0.225708	4.87391	7.25902	0.00705458	0.0912748
ENSG00000183570	PCBP3	-0.69331	1.4032	7.25815	0.007058	0.0912748
ENSG00000259343	TMC3-AS1	3.05209	-1.15852	7.25388	0.00707481	0.0914225
ENSG00000206337	HCP5	0.222924	5.30433	7.24896	0.0070942	0.0916033
ENSG00000173818	ENDOV	-0.355317	3.37659	7.24308	0.00711748	0.0918339
ENSG00000088808	PPP1R13B	0.28129	4.34741	7.23977	0.00713062	0.0919334
ENSG00000167088	SNRPD1	0.325639	3.67382	7.23805	0.00713744	0.0919515
ENSG00000152217	SETBP1	0.829299	0.641469	7.22957	0.00717122	0.0922708
ENSG00000126882	FAM78A	-0.162933	7.0094	7.2291	0.00717311	0.0922708
ENSG00000112658	SRF	0.210408	5.60827	7.21665	0.00722305	0.0928428
ENSG00000273451		0.494902	2.2832	7.2144	0.00723212	0.0928889
ENSG00000151779	NBAS	-0.182729	5.9641	7.20925	0.00725288	0.0930851
ENSG00000206848	RNU6-890P	2.16261	-1.54553	7.1976	0.0073001	0.0935379
ENSG00000115053	NCL	0.176101	8.06528	7.19655	0.00730437	0.0935379
ENSG00000136147	PHF11	0.23831	4.59777	7.19491	0.00731108	0.0935379
ENSG00000059377	TBXAS1	-0.166701	6.90662	7.19388	0.00731525	0.0935379
ENSG00000116990	MYCL	0.281365	4.22289	7.19376	0.00731575	0.0935379
ENSG00000164038	SLC9B2	0.755971	1.03558	7.18815	0.00733865	0.0937157
ENSG00000264538	SUZ12P1	0.221492	4.8572	7.18765	0.00734072	0.0937157
ENSG00000185156	MFSD6L	0.526647	2.39044	7.1827	0.00736097	0.0939036
ENSG00000137310	TCF19	0.431192	3.43596	7.18117	0.00736726	0.0939132
ENSG00000162976	SLC66A3	-0.243445	4.62138	7.17491	0.007393	0.0941705
ENSG00000170891	CYTL1	-0.23156	6.22277	7.17163	0.00740655	0.0942722
ENSG00000243927	MRPS6	-0.211466	5.51477	7.16294	0.00744251	0.0946589
ENSG00000186407	CD300E	0.371114	5.9793	7.15979	0.00745559	0.0947542
ENSG00000188372	ZP3	0.990536	0.219112	7.15461	0.00747716	0.0949571
ENSG00000213853	EMP2	0.843096	1.19878	7.13944	0.00754068	0.0956921
ENSG00000234390	USP27X-DT	-1.02536	-0.0934816	7.13761	0.00754838	0.0957183
ENSG00000050730	TNIP3	0.388165	4.61786	7.12796	0.00758912	0.0961207
ENSG00000196267	ZNF836	-0.456415	2.59868	7.1274	0.00759146	0.0961207
ENSG00000083828	ZNF586	0.301361	4.75989	7.1176	0.00763309	0.0965279
ENSG00000204611	ZNF616	-0.309028	3.78436	7.11715	0.00763501	0.0965279
ENSG00000259291	ZNF710-AS1	-0.488631	2.21853	7.11174	0.00765808	0.0967475
ENSG00000237943	PRKCQ-AS1	1.24288	-0.479899	7.09026	0.00775039	0.0978188
ENSG00000163755	HPS3	-0.223553	5.03459	7.08933	0.00775442	0.0978188
ENSG00000213995	NAXD	-0.230155	4.97585	7.07439	0.00781933	0.0985643
ENSG00000234456	MAGI2-AS3	0.496524	2.88323	7.07161	0.00783147	0.0985923
ENSG00000116285	ERRFI1	-0.521699	1.99616	7.07122	0.00783318	0.0985923
ENSG00000268543		1.57048	-0.568925	7.06634	0.00785456	0.098788
ENSG00000099998	GGT5	0.590828	1.82721	7.06393	0.00786511	0.0988473
ENSG00000075399	VPS9D1	0.18917	6.10951	7.05586	0.00790063	0.0992203
ENSG00000126217	MCF2L	-0.668045	2.03054	7.0513	0.00792076	0.0993994
ENSG00000178397	FAM220A	-0.307742	3.79879	7.0483	0.00793405	0.0994925
ENSG00000172175	MALT1	-0.195357	5.36141	7.04479	0.00794962	0.0996141
ENSG00000135441	BLOC1S1	-0.249519	4.35438	7.0429	0.00795799	0.0996254
ENSG00000260799	KRT8P50	0.930742	0.392448	7.04194	0.00796227	0.0996254
ENSG00000118495	PLAGL1	0.222123	4.91196	7.04015	0.00797023	0.0996514
ENSG00000166401	SERPINB8	-0.202808	5.67551	7.02832	0.00802307	0.100238
ENSG00000273749	CYFIP1	-0.152431	8.29361	7.02452	0.00804008	0.100377
ENSG00000145832	SLC25A48	1.00884	0.408909	7.01413	0.00808688	0.100837
ENSG00000091651	ORC6	0.739696	1.29199	7.0137	0.00808881	0.100837
ENSG00000198736	MSRB1	-0.331181	4.15038	7.01127	0.00809982	0.1009
ENSG00000213949	ITGA1	0.817675	1.36198	7.00953	0.00810768	0.100923
ENSG00000116584	ARHGEF2	0.152265	8.00441	7.00559	0.00812556	0.101042
ENSG00000154359	LONRF1	0.297191	4.06931	7.0048	0.00812915	0.101042
ENSG00000143797	MBOAT2	0.42871	3.18211	6.99752	0.00816226	0.10138
ENSG00000253320	MAILR	0.335744	3.78608	6.99617	0.00816845	0.101382
ENSG00000099622	CIRBP	0.156945	6.75791	6.98446	0.00822206	0.101973
ENSG00000061676	NCKAP1	-0.51354	2.09243	6.97803	0.00825165	0.102265
ENSG00000206341	HLA-H	0.227167	5.99183	6.97344	0.00827282	0.102452
ENSG00000151422	FER	-0.258771	4.53224	6.97136	0.00828244	0.102497
ENSG00000144824	PHLDB2	1.34643	-0.358343	6.96934	0.00829183	0.102538
ENSG00000100336	APOL4	-0.327302	3.4837	6.96747	0.00830048	0.10257
ENSG00000114023	FAM162A	0.268855	4.3422	6.96298	0.00832132	0.102699
ENSG00000100416	TRMU	0.234615	4.7065	6.96261	0.00832305	0.102699
ENSG00000244513	EOGT-DT	1.52572	-0.45078	6.95633	0.00835233	0.102986
ENSG00000163191	S100A11	-0.177697	8.99982	6.95223	0.00837148	0.103147
ENSG00000128595	CALU	-0.157459	7.61548	6.9469	0.00839647	0.10338
ENSG00000182487	NCF1B	0.29218	4.94935	6.94392	0.00841046	0.103452
ENSG00000116133	DHCR24	0.180239	8.4636	6.94304	0.00841458	0.103452
ENSG00000151062	CACNA2D4	0.283235	4.41811	6.93018	0.00847531	0.104123
ENSG00000101082	SLA2	0.576657	1.89136	6.92452	0.0085022	0.104378
ENSG00000139354	GAS2L3	-0.221533	5.67007	6.92159	0.00851614	0.104474
ENSG00000204576	PRR3	0.399901	3.02204	6.91183	0.00856273	0.104942
ENSG00000225008	TWF1P2	2.03024	-1.06968	6.911	0.00856672	0.104942
ENSG00000128294	TPST2	-0.165953	6.35052	6.89694	0.00863434	0.105694
ENSG00000227507	LTB	0.442727	2.594	6.89147	0.00866082	0.105886
ENSG00000019144	PHLDB1	0.233501	6.22042	6.89113	0.00866246	0.105886
ENSG00000170425	ADORA2B	-0.413675	2.95662	6.88873	0.00867411	0.105952
ENSG00000289558		1.20111	-0.00911791	6.8818	0.00870776	0.106286
ENSG00000109736	MFSD10	-0.179227	5.76261	6.87813	0.00872567	0.106428
ENSG00000119242	CCDC92	-0.178736	5.81935	6.87641	0.00873407	0.106454
ENSG00000048740	CELF2	-0.169627	6.75162	6.87305	0.00875054	0.106578
ENSG00000277157	H4C4	0.376408	3.29233	6.86357	0.00879707	0.106999
ENSG00000100918	REC8	0.430799	3.63103	6.86343	0.00879775	0.106999
ENSG00000121236	TRIM6	1.29774	-0.0549362	6.8616	0.00880676	0.107032
ENSG00000043093	DCUN1D1	-0.204174	5.30823	6.85446	0.00884202	0.107331
ENSG00000154839	SKA1	1.07588	0.319227	6.85314	0.00884857	0.107331
ENSG00000178585	CTNNBIP1	-0.243775	4.57247	6.85278	0.00885034	0.107331
ENSG00000068976	PYGM	1.16342	-0.229365	6.84867	0.00887072	0.107501
ENSG00000198040	ZNF84	-0.248255	4.37329	6.84007	0.00891352	0.107907
ENSG00000152102	FAM168B	-0.163648	6.79578	6.83939	0.00891695	0.107907
ENSG00000143320	CRABP2	0.340393	4.49958	6.83542	0.00893677	0.10807
ENSG00000189057	FAM111B	0.733203	1.51001	6.82013	0.00901361	0.108921
ENSG00000158488	CD1E	0.218735	5.91235	6.81374	0.00904591	0.109203
ENSG00000010017	RANBP9	-0.208729	5.42735	6.81297	0.00904981	0.109203
ENSG00000010322	NISCH	-0.179871	6.39881	6.81057	0.00906197	0.109272
ENSG00000183020	AP2A2	-0.165308	7.01771	6.80849	0.00907257	0.109322
ENSG00000100599	RIN3	-0.155149	7.19988	6.80313	0.00909984	0.109559
ENSG00000125845	BMP2	1.0243	0.142598	6.80153	0.00910797	0.109559
ENSG00000130449	ZSWIM6	-0.166961	6.0271	6.80081	0.00911163	0.109559
ENSG00000143842	SOX13	-0.206684	5.49193	6.79843	0.00912381	0.109587
ENSG00000106078	COBL	0.644609	1.88522	6.79783	0.00912688	0.109587
ENSG00000114735	HEMK1	0.187092	5.42725	6.78996	0.00916721	0.109994
ENSG00000239697	TNFSF12	-0.179567	6.06362	6.786	0.00918755	0.110115
ENSG00000036672	USP2	0.380824	2.93251	6.78432	0.0091962	0.110115
ENSG00000011201	ANOS1	-0.232127	5.55615	6.78421	0.00919678	0.110115
ENSG00000160293	VAV2	-0.205634	5.14583	6.77658	0.00923619	0.110461
ENSG00000187479	C11orf96	0.898337	0.445972	6.77608	0.00923878	0.110461
ENSG00000150347	ARID5B	0.22752	5.27264	6.75537	0.00934657	0.111671
ENSG00000047644	WWC3	-0.198086	5.4186	6.75247	0.00936182	0.111775
ENSG00000187796	CARD9	0.321027	3.37214	6.75049	0.00937218	0.11182
ENSG00000119714	GPR68	0.189332	7.28322	6.74448	0.00940381	0.112103
ENSG00000064601	CTSA	-0.214499	7.62084	6.74333	0.00940989	0.112103
ENSG00000101439	CST3	-0.184652	9.00485	6.74222	0.00941574	0.112103
ENSG00000187775	DNAH17	1.21606	0.623474	6.73718	0.00944237	0.112331
ENSG00000159461	AMFR	-0.165628	7.83384	6.73532	0.00945225	0.112331
ENSG00000216863	LY86-AS1	-0.727165	1.22506	6.73394	0.00945956	0.112331
ENSG00000090621	PABPC4	-0.169847	7.42208	6.73282	0.00946549	0.112331
ENSG00000284735		2.32968	-1.70289	6.73234	0.00946802	0.112331
ENSG00000146859	TMEM140	-0.21504	5.36401	6.73021	0.00947934	0.112387
ENSG00000188089	PLA2G4E	1.40741	0.205106	6.71027	0.00958592	0.113506
ENSG00000137726	FXYD6	-0.341252	4.07316	6.70919	0.0095917	0.113506
ENSG00000279349		1.26884	-0.185989	6.70879	0.00959385	0.113506
ENSG00000188760	TMEM198	1.47499	-0.509209	6.70047	0.00963876	0.113886
ENSG00000156535	CD109	-0.186288	5.94008	6.70035	0.00963939	0.113886
ENSG00000164649	CDCA7L	-0.242821	4.57424	6.69142	0.0096878	0.114309
ENSG00000129515	SNX6	-0.193558	5.46574	6.69126	0.00968868	0.114309
ENSG00000266320	MIR3909	1.25057	-0.52443	6.68418	0.00972724	0.114681
ENSG00000164929	BAALC	0.365192	3.14833	6.68298	0.00973377	0.114681
ENSG00000164124	TMEM144	-0.219493	4.91942	6.67389	0.00978353	0.115188
ENSG00000273149		-1.31647	-0.0865723	6.66867	0.00981223	0.115445
ENSG00000080823	MOK	0.818846	0.774133	6.66579	0.00982812	0.115552
ENSG00000243335	KCTD7	-0.195479	5.80585	6.66282	0.0098445	0.115607
ENSG00000196428	TSC22D2	-0.168731	6.09626	6.66247	0.00984643	0.115607
ENSG00000146918	NCAPG2	0.342181	3.43041	6.65462	0.00988992	0.115974
ENSG00000166750	SLFN5	0.155271	6.81305	6.65435	0.00989138	0.115974
ENSG00000198237	GUSBP13	1.38771	-0.534879	6.6528	0.00990003	0.115995
ENSG00000266124	MIR5587	2.4778	-0.859897	6.65116	0.00990915	0.116022
ENSG00000244080	RN7SL833P	3.71041	-2.00668	6.64808	0.00992625	0.116142
ENSG00000116096	SPR	0.206711	5.53657	6.64488	0.00994413	0.116271
ENSG00000121807	CCR2	-1.05032	0.478267	6.6409	0.00996638	0.116411
ENSG00000146904	EPHA1	0.538931	2.01374	6.64027	0.00996986	0.116411
ENSG00000132294	EFR3A	-0.171345	7.00819	6.63815	0.00998176	0.11647
ENSG00000103043	VAC14	-0.149019	8.42768	6.63504	0.00999922	0.116593
ENSG00000099326	MZF1	0.188451	5.43896	6.62705	0.0100441	0.117037
ENSG00000106853	PTGR1	-0.215009	5.29302	6.62279	0.0100682	0.117167
ENSG00000181915	ADO	0.178025	6.14002	6.62262	0.0100691	0.117167
ENSG00000101856	PGRMC1	-0.255101	4.5434	6.62096	0.0100785	0.117196
ENSG00000089057	SLC23A2	-0.159468	6.69116	6.61941	0.0100873	0.117217
ENSG00000107957	SH3PXD2A	-0.193814	6.7642	6.6157	0.0101083	0.117381
ENSG00000167900	TK1	0.450438	3.41191	6.60153	0.0101891	0.118196
ENSG00000211662	IGLV3-21	-2.87879	-1.47919	6.60095	0.0101924	0.118196
ENSG00000166033	HTRA1	-0.28473	4.92492	6.59532	0.0102247	0.118428
ENSG00000226824		0.373794	3.45379	6.59378	0.0102336	0.118428
ENSG00000139278	GLIPR1	-0.187317	6.08058	6.59241	0.0102414	0.118428
ENSG00000162522	KIAA1522	0.165637	6.13279	6.59209	0.0102433	0.118428
ENSG00000234772	LINC00412	1.50827	-0.905748	6.59138	0.0102474	0.118428
ENSG00000223891	OSER1-DT	0.573593	1.70031	6.58604	0.0102782	0.118566
ENSG00000112697	TMEM30A	-0.156408	7.46543	6.58567	0.0102803	0.118566
ENSG00000213625	LEPROT	-0.17523	6.43538	6.58567	0.0102803	0.118566
ENSG00000107317	PTGDS	0.714218	1.2647	6.58187	0.0103023	0.118666
ENSG00000069020	MAST4	0.471591	2.72327	6.58176	0.0103029	0.118666
ENSG00000139946	PELI2	-0.475147	2.61612	6.58017	0.0103121	0.118691
ENSG00000169230	PRELID1	0.155835	6.45328	6.57768	0.0103265	0.118776
ENSG00000227508	LINC01624	1.42761	-0.869084	6.57491	0.0103426	0.11888
ENSG00000070785	EIF2B3	0.268814	4.0678	6.57316	0.0103528	0.118917
ENSG00000106012	IQCE	-0.205733	4.89078	6.56592	0.010395	0.119321
ENSG00000161692	DBF4B	0.361546	3.2931	6.55706	0.0104469	0.119836
ENSG00000280739	EIF1B-AS1	0.611618	1.70259	6.55257	0.0104733	0.120057
ENSG00000166508	MCM7	0.265414	4.90321	6.5507	0.0104843	0.120102
ENSG00000100902	PSMA6	0.271396	4.06595	6.54649	0.0105091	0.120208
ENSG00000164983	TMEM65	-0.222348	4.64129	6.54581	0.0105131	0.120208
ENSG00000052749	RRP12	0.198361	6.13495	6.5445	0.0105209	0.120208
ENSG00000173559	NABP1	-0.165112	7.87758	6.54433	0.0105219	0.120208
ENSG00000198743	SLC5A3	-0.200285	8.28748	6.54227	0.0105341	0.120266
ENSG00000124126	PREX1	-0.145883	8.30536	6.5352	0.010576	0.120663
ENSG00000286796		0.442132	2.51664	6.52871	0.0106147	0.121023
ENSG00000163171	CDC42EP3	-0.246039	4.76442	6.51059	0.0107234	0.12218
ENSG00000133574	GIMAP4	-0.247605	4.35212	6.50595	0.0107514	0.122417
ENSG00000242474	LINC03015	-0.666191	1.39087	6.50477	0.0107586	0.122417
ENSG00000261211		-0.607048	1.86674	6.49847	0.0107967	0.122768
ENSG00000148908	RGS10	-0.207423	5.31746	6.49292	0.0108305	0.12296
ENSG00000261594	TPBGL	-0.334701	4.28401	6.49277	0.0108314	0.12296
ENSG00000100941	PNN	0.175846	5.84867	6.49213	0.0108353	0.12296
ENSG00000129219	PLD2	0.196101	5.8293	6.48598	0.0108729	0.12326
ENSG00000136286	MYO1G	-0.186406	5.98512	6.48541	0.0108763	0.12326
ENSG00000267265	GP6-AS1	0.368823	2.93634	6.48207	0.0108968	0.12341
ENSG00000142494	SLC47A1	-0.339017	3.10162	6.47935	0.0109135	0.123517
ENSG00000154122	ANKH	-0.213477	6.44112	6.47803	0.0109216	0.123525
ENSG00000226453	LINC02542	1.39617	-0.144467	6.47336	0.0109503	0.123732
ENSG00000153317	ASAP1	0.202126	8.65112	6.4727	0.0109544	0.123732
ENSG00000120162	MOB3B	-0.171341	7.4816	6.4703	0.0109692	0.123816
ENSG00000148344	PTGES	1.02209	0.230936	6.46518	0.0110008	0.124091
ENSG00000168216	LMBRD1	-0.194673	5.3228	6.45731	0.0110497	0.124559
ENSG00000140153	WDR20	0.224695	4.70547	6.4551	0.0110634	0.12462
ENSG00000168827	GFM1	-0.188651	5.63342	6.45397	0.0110705	0.12462
ENSG00000102316	MAGED2	-0.18958	5.31374	6.4529	0.0110771	0.12462
ENSG00000198242	RPL23A	0.15683	6.57938	6.44734	0.0111119	0.124927
ENSG00000055208	TAB2	-0.18458	6.7363	6.44454	0.0111294	0.124985
ENSG00000099901	RANBP1	0.263073	4.82573	6.44417	0.0111317	0.124985
ENSG00000252947	SCARNA1	0.511696	2.14553	6.42413	0.011258	0.126319
ENSG00000204366	ZBTB12	-0.575046	1.42981	6.41914	0.0112897	0.126591
ENSG00000228486	C2orf92	0.308736	3.52055	6.41487	0.0113168	0.126811
ENSG00000287828		-1.46375	-0.937351	6.41036	0.0113456	0.12705
ENSG00000254473	UBQLN1-AS1	1.41059	-0.514099	6.40168	0.0114012	0.127589
ENSG00000249992	TMEM158	-0.291967	4.24982	6.39856	0.0114213	0.127668
ENSG00000112282	MED23	-0.198221	5.25155	6.39777	0.0114264	0.127668
ENSG00000172403	SYNPO2	0.693302	1.56708	6.39707	0.0114309	0.127668
ENSG00000236008	LINC01814	-1.01752	0.292778	6.38677	0.0114974	0.128326
ENSG00000100949	RABGGTA	0.182021	5.46656	6.38394	0.0115157	0.128446
ENSG00000153563	CD8A	0.400184	3.76173	6.38042	0.0115386	0.128524
ENSG00000067191	CACNB1	0.558406	1.81985	6.38023	0.0115398	0.128524
ENSG00000236928		1.93764	-1.47979	6.37937	0.0115455	0.128524
ENSG00000139624	CERS5	0.176628	5.56415	6.37683	0.011562	0.128549
ENSG00000105287	PRKD2	0.241797	4.48719	6.37605	0.011567	0.128549
ENSG00000179163	FUCA1	-0.188349	7.83937	6.37552	0.0115705	0.128549
ENSG00000123342	MMP19	0.170706	5.96554	6.36517	0.0116382	0.129092
ENSG00000112297	CRYBG1	0.149686	6.91926	6.36466	0.0116415	0.129092
ENSG00000211584	SLC48A1	-0.322048	4.742	6.36384	0.0116469	0.129092
ENSG00000129625	REEP5	-0.154191	6.63785	6.36341	0.0116498	0.129092
ENSG00000115504	EHBP1	0.336916	3.15396	6.35472	0.0117069	0.12964
ENSG00000165732	DDX21	0.172039	6.14211	6.34712	0.0117572	0.130112
ENSG00000139572	GPR84	0.309015	5.58549	6.33936	0.0118088	0.130597
ENSG00000251467	CTDNEP1P2	-0.569194	2.16874	6.33487	0.0118387	0.13072
ENSG00000197006	METTL9	-0.186828	6.30397	6.33426	0.0118427	0.13072
ENSG00000198933	TBKBP1	0.290448	4.18689	6.3342	0.0118431	0.13072
ENSG00000173930	SLCO4C1	-0.443527	3.26301	6.33307	0.0118507	0.13072
ENSG00000271141		1.44866	-0.377782	6.32474	0.0119065	0.13125
ENSG00000128791	TWSG1	0.205194	5.41598	6.32001	0.0119383	0.131516
ENSG00000106330	MOSPD3	-0.32253	3.39127	6.31851	0.0119484	0.131541
ENSG00000149016	TUT1	0.380745	2.99844	6.31431	0.0119767	0.131714
ENSG00000228251		1.73045	-1.62831	6.31388	0.0119796	0.131714
ENSG00000118985	ELL2	0.166526	5.94849	6.31088	0.0119999	0.131851
ENSG00000161544	CYGB	0.454088	2.53742	6.30966	0.0120082	0.131857
ENSG00000084754	HADHA	-0.144062	7.49039	6.30142	0.0120641	0.132385
ENSG00000137727	ARHGAP20	0.416249	2.44416	6.29981	0.0120751	0.13242
ENSG00000121274	TENT4B	-0.260593	4.13231	6.29709	0.0120936	0.132538
ENSG00000246100	LINC00900	-0.440219	2.39971	6.29499	0.012108	0.132609
ENSG00000141293	SKAP1	0.953394	0.506082	6.2937	0.0121168	0.13262
ENSG00000081148	IMPG2	-1.21815	-0.531915	6.29015	0.0121411	0.1328
ENSG00000250472	TRIM36-IT1	3.59681	-1.85712	6.2858	0.0121709	0.13299
ENSG00000104951	IL4I1	0.318863	7.91008	6.28533	0.0121742	0.13299
ENSG00000182220	ATP6AP2	-0.156681	8.48949	6.2837	0.0121853	0.133027
ENSG00000170340	B3GNT2	-0.203034	5.61771	6.28162	0.0121997	0.133097
ENSG00000223813	PRR15-DT	0.288169	-2.05378	6.27985	0.0122119	0.133145
ENSG00000226979	LTA	1.22848	-0.523911	6.27647	0.0122352	0.133268
ENSG00000229153	EPHA1-AS1	1.21851	-0.302801	6.27592	0.012239	0.133268
ENSG00000146243	IRAK1BP1	1.63384	-1.11882	6.27479	0.0122468	0.133268
ENSG00000043462	LCP2	0.164689	8.21449	6.26932	0.0122846	0.133507
ENSG00000022567	SLC45A4	-0.218645	5.25904	6.26756	0.0122968	0.133507
ENSG00000211459	MT-RNR1	2.59505	12.6203	6.26756	0.0122969	0.133507
ENSG00000215305	VPS16	-0.175447	5.5037	6.26707	0.0123002	0.133507
ENSG00000153551	CMTM7	-0.166648	5.9395	6.26121	0.012341	0.133864
ENSG00000165757	JCAD	0.549035	1.74434	6.25839	0.0123606	0.133944
ENSG00000184381	PLA2G6	0.471723	2.20112	6.25755	0.0123665	0.133944
ENSG00000183049	CAMK1D	-0.185713	6.62716	6.25675	0.0123721	0.133944
ENSG00000211892	IGHG4	2.1821	-0.3809	6.25534	0.0123819	0.133965
ENSG00000232176		-1.14984	-0.339599	6.25411	0.0123905	0.133973
ENSG00000158769	F11R	-0.231318	4.5844	6.25126	0.0124105	0.134099
ENSG00000089682	RBM41	-0.237653	4.27061	6.25019	0.012418	0.134099
ENSG00000155903	RASA2	-0.201306	4.913	6.2449	0.0124551	0.134371
ENSG00000172590	MRPL52	0.218191	4.5434	6.24435	0.012459	0.134371
ENSG00000170832	USP32	-0.160839	6.75966	6.24188	0.0124764	0.134441
ENSG00000100784	RPS6KA5	-0.313238	3.35072	6.24116	0.0124815	0.134441
ENSG00000171490	RSL1D1	0.158331	6.30263	6.23921	0.0124952	0.134504
ENSG00000116824	CD2	0.438662	2.62727	6.23692	0.0125114	0.134593
ENSG00000113441	LNPEP	-0.147712	7.13874	6.2311	0.0125526	0.134947
ENSG00000105419	MEIS3	0.524642	2.04214	6.23002	0.0125602	0.134947
ENSG00000137871	ZNF280D	-0.411375	3.09751	6.22874	0.0125693	0.134959
ENSG00000253741	LNCOC1	1.51995	-0.79849	6.22608	0.0125882	0.135037
ENSG00000145908	ZNF300	-0.589862	1.69049	6.22548	0.0125925	0.135037
ENSG00000143498	TAF1A	0.660169	1.66789	6.21893	0.0126391	0.135361
ENSG00000134248	LAMTOR5	-0.194168	5.07107	6.21794	0.0126463	0.135361
ENSG00000263717		1.45343	-0.266046	6.21788	0.0126467	0.135361
ENSG00000250067	YJEFN3	0.547386	1.72998	6.21661	0.0126558	0.135373
ENSG00000123124	WWP1	-0.19217	5.65886	6.21261	0.0126844	0.135505
ENSG00000260565	ERVK13-1	-0.212643	5.34567	6.2123	0.0126866	0.135505
ENSG00000274364		-1.0879	-0.00761569	6.21153	0.0126921	0.135505
ENSG00000179889	PDXDC1	-0.147485	7.12225	6.20842	0.0127144	0.135613
ENSG00000173145	NOC3L	0.354265	3.01057	6.20729	0.0127226	0.135613
ENSG00000111110	PPM1H	0.195269	5.19508	6.20678	0.0127262	0.135613
ENSG00000189046	ALKBH2	0.827574	1.24694	6.20457	0.0127421	0.135697
ENSG00000137177	KIF13A	-0.149125	6.58477	6.19805	0.0127891	0.136112
ENSG00000205765	RIMOC1	-0.256459	5.27301	6.19342	0.0128226	0.136383
ENSG00000100197	CYP2D6	1.35412	-0.475527	6.18982	0.0128488	0.136575
ENSG00000271461	CKAP2LP1	1.43586	-0.949428	6.18822	0.0128603	0.136613
ENSG00000140948	ZCCHC14	-0.161318	6.00943	6.18659	0.0128722	0.136654
ENSG00000184428	TOP1MT	-0.32229	3.84434	6.18321	0.0128968	0.136807
ENSG00000216490	IFI30	-0.315846	3.57704	6.18234	0.0129031	0.136807
ENSG00000146094	DOK3	-0.141342	8.13341	6.18128	0.0129109	0.136807
ENSG00000068654	POLR1A	0.148772	6.96599	6.17903	0.0129273	0.136838
ENSG00000232533	FAM131B-AS2	-0.392079	2.82106	6.17838	0.0129321	0.136838
ENSG00000272374	SCUBE3-AS1	0.600585	1.5715	6.1765	0.0129458	0.136838
ENSG00000100554	ATP6V1D	-0.195472	5.50377	6.17646	0.0129461	0.136838
ENSG00000229321		0.852094	0.703068	6.17456	0.01296	0.1369
ENSG00000175471	MCTP1	0.169854	6.40386	6.17169	0.012981	0.137036
ENSG00000076344	RGS11	2.13389	-0.646802	6.16585	0.013024	0.137387
ENSG00000186350	RXRA	-0.143705	8.40601	6.16496	0.0130305	0.137387
ENSG00000105246	EBI3	1.06227	0.319369	6.16272	0.0130471	0.137395
ENSG00000108950	FAM20A	0.345545	3.38499	6.16267	0.0130474	0.137395
ENSG00000091527	CDV3	-0.145073	7.68829	6.15586	0.0130978	0.137839
ENSG00000104894	CD37	-0.155399	7.96889	6.14585	0.0131721	0.138395
ENSG00000185101	ANO9	0.660761	1.1131	6.14533	0.013176	0.138395
ENSG00000119537	KDSR	-0.171773	5.67891	6.14512	0.0131775	0.138395
ENSG00000140367	UBE2Q2	-0.199448	4.91831	6.14436	0.0131832	0.138395
ENSG00000152804	HHEX	-0.276583	4.2477	6.13795	0.013231	0.138776
ENSG00000154640	BTG3	0.380278	3.50397	6.13731	0.0132358	0.138776
ENSG00000105185	PDCD5	0.293653	3.89452	6.13459	0.0132562	0.13888
ENSG00000142156	COL6A1	0.281058	6.89962	6.1338	0.0132622	0.13888
ENSG00000133318	RTN3	-0.146484	7.683	6.13079	0.0132848	0.13898
ENSG00000165891	E2F7	0.581913	1.84121	6.13002	0.0132905	0.13898
ENSG00000170632	ARMC10	-0.209177	4.65317	6.12925	0.0132963	0.13898
ENSG00000110697	PITPNM1	-0.153335	6.208	6.12761	0.0133086	0.139023
ENSG00000054965	FAM168A	0.163383	6.54157	6.12298	0.0133436	0.139228
ENSG00000072210	ALDH3A2	-0.143058	7.17181	6.12191	0.0133517	0.139228
ENSG00000142227	EMP3	-0.167141	7.17591	6.12175	0.0133528	0.139228
ENSG00000168685	IL7R	0.370737	8.85232	6.12046	0.0133626	0.139244
ENSG00000198642	KLHL9	-0.199022	5.02921	6.11791	0.0133819	0.139359
ENSG00000134516	DOCK2	-0.154204	8.61371	6.11485	0.0134051	0.139472
ENSG00000132361	CLUH	0.15568	7.03862	6.11431	0.0134092	0.139472
ENSG00000245248	USP2-AS1	1.63174	-0.607972	6.11176	0.0134285	0.139503
ENSG00000196235	SUPT5H	0.142232	7.26451	6.11019	0.0134405	0.139503
ENSG00000136869	TLR4	-0.156555	7.05481	6.10886	0.0134506	0.139503
ENSG00000036549	ZZZ3	-0.222459	5.02906	6.1087	0.0134518	0.139503
ENSG00000164659	ELAPOR2	1.13375	-0.209864	6.1085	0.0134533	0.139503
ENSG00000131149	GSE1	0.151777	7.05286	6.10614	0.0134713	0.139605
ENSG00000207627	MIR581	-1.54042	-1.23501	6.10127	0.0135085	0.139904
ENSG00000136156	ITM2B	-0.182488	8.63168	6.09893	0.0135264	0.140004
ENSG00000112759	SLC29A1	-0.190139	6.31205	6.09701	0.0135411	0.14007
ENSG00000280206		-0.646125	1.34931	6.09232	0.0135771	0.140336
ENSG00000162496	DHRS3	-0.396053	3.29443	6.09083	0.0135885	0.140336
ENSG00000177628	GBA1	-0.155661	7.26253	6.09043	0.0135916	0.140336
ENSG00000083312	TNPO1	-0.148686	7.41145	6.08828	0.0136082	0.140422
ENSG00000031003	FAM13B	-0.182129	5.74208	6.08218	0.0136552	0.140764
ENSG00000101311	FERMT1	1.0604	0.218805	6.08183	0.0136579	0.140764
ENSG00000115718	PROC	-0.4164	3.38678	6.07908	0.0136792	0.140852
ENSG00000102970	CCL17	0.914909	2.72089	6.07858	0.0136831	0.140852
ENSG00000120949	TNFRSF8	-0.663059	1.36522	6.07197	0.0137344	0.141294
ENSG00000286416		0.805891	0.743754	6.07051	0.0137458	0.141325
ENSG00000106976	DNM1	0.271531	3.96731	6.06263	0.0138072	0.141871
ENSG00000207233	SNORA37	0.665694	1.25383	6.05985	0.0138289	0.141959
ENSG00000171425	ZNF581	-0.302684	3.61761	6.05869	0.013838	0.141959
ENSG00000115808	STRN	-0.170659	6.08127	6.05833	0.0138409	0.141959
ENSG00000020577	SAMD4A	-0.159696	6.54185	6.05273	0.0138848	0.14229
ENSG00000156030	MIDEAS	-0.154834	6.64448	6.05121	0.0138968	0.14229
ENSG00000101493	ZNF516	-0.165263	5.85912	6.05101	0.0138984	0.14229
ENSG00000132510	KDM6B	0.221954	7.27202	6.04512	0.0139448	0.142679
ENSG00000113657	DPYSL3	0.438478	2.74888	6.04208	0.0139688	0.142833
ENSG00000106605	BLVRA	-0.195138	5.0259	6.03964	0.0139881	0.142833
ENSG00000136478	TEX2	-0.169172	6.07104	6.03848	0.0139973	0.142833
ENSG00000178252	WDR6	-0.166605	6.67118	6.03717	0.0140077	0.142833
ENSG00000196586	MYO6	-0.32536	3.53266	6.03647	0.0140133	0.142833
ENSG00000200312	RN7SKP255	0.507592	2.1519	6.03614	0.0140159	0.142833
ENSG00000147145	LPAR4	2.06601	-1.12129	6.03487	0.014026	0.142833
ENSG00000118292	C1orf54	0.257316	4.24249	6.03471	0.0140272	0.142833
ENSG00000152518	ZFP36L2	-0.158998	8.47908	6.03157	0.0140522	0.143002
ENSG00000004975	DVL2	-0.187206	5.11546	6.02411	0.0141117	0.143522
ENSG00000162627	SNX7	1.58633	-0.380469	6.02216	0.0141273	0.143537
ENSG00000160224	AIRE	2.22164	-1.18336	6.02181	0.0141302	0.143537
ENSG00000234664	HMGN2P5	0.800865	1.01989	6.015	0.0141848	0.144005
ENSG00000162894	FCMR	0.419089	2.71943	6.01279	0.0142026	0.144099
ENSG00000109519	GRPEL1	0.253295	4.05475	6.00332	0.014279	0.144783
ENSG00000135272	MDFIC	-0.175338	6.76757	6.00233	0.014287	0.144783
ENSG00000184307	ZDHHC23	-0.789602	1.12267	5.99649	0.0143343	0.145168
ENSG00000173113	TRMT112	-0.220388	4.86971	5.99553	0.0143422	0.145168
ENSG00000006025	OSBPL7	0.422544	2.80533	5.99362	0.0143577	0.1452
ENSG00000070413	DGCR2	-0.169279	6.55595	5.99287	0.0143638	0.1452
ENSG00000108784	NAGLU	-0.18269	5.8633	5.99199	0.014371	0.1452
ENSG00000131188	PRR7	1.16668	0.124949	5.98924	0.0143934	0.14534
ENSG00000169429	CXCL8	0.392762	7.35761	5.98687	0.0144127	0.145449
ENSG00000134698	2004-08-01	-0.162879	6.05593	5.98304	0.0144441	0.145678
ENSG00000091409	ITGA6	-0.211915	5.30344	5.98192	0.0144532	0.145684
ENSG00000125910	S1PR4	0.402007	2.50619	5.97461	0.0145133	0.146202
ENSG00000231535	LINC00278	-0.239816	4.19418	5.97309	0.0145258	0.146241
ENSG00000170525	PFKFB3	-0.169376	6.42462	5.96839	0.0145646	0.146545
ENSG00000223745	CCDC18-AS1	0.233422	4.31648	5.96663	0.0145791	0.146604
ENSG00000160185	UBASH3A	0.840615	1.04538	5.96432	0.0145982	0.146709
ENSG00000139974	SLC38A6	-0.158624	6.70248	5.96229	0.0146151	0.146791
ENSG00000167703	SLC43A2	0.229843	8.82619	5.95056	0.0147126	0.147683
ENSG00000138035	PNPT1	0.235909	4.59325	5.94545	0.0147553	0.147857
ENSG00000185800	DMWD	0.306195	4.1663	5.945	0.0147591	0.147857
ENSG00000164253	WDR41	-0.200409	5.168	5.94459	0.0147625	0.147857
ENSG00000089123	TASP1	0.501239	2.27719	5.94432	0.0147647	0.147857
ENSG00000210082	MT-RNR2	2.33866	13.2915	5.93945	0.0148056	0.148179
ENSG00000256453	DND1	1.08743	-0.000678309	5.93431	0.0148489	0.148524
ENSG00000175567	UCP2	0.145256	7.07054	5.93307	0.0148593	0.148541
ENSG00000127125	PPCS	0.200643	4.87091	5.93147	0.0148729	0.148588
ENSG00000160213	CSTB	-0.180941	9.52611	5.92648	0.014915	0.148921
ENSG00000165684	SNAPC4	0.222777	4.51488	5.92179	0.0149547	0.14923
ENSG00000134072	CAMK1	-0.155005	7.84673	5.91661	0.0149988	0.149475
ENSG00000135299	ANKRD6	-0.354859	3.12308	5.91621	0.0150022	0.149475
ENSG00000288662		1.39515	-0.336534	5.9158	0.0150057	0.149475
ENSG00000156802	ATAD2	0.343964	3.93224	5.91109	0.0150459	0.14972
ENSG00000001460	STPG1	-0.696312	1.04196	5.91084	0.015048	0.14972
ENSG00000135144	DTX1	-0.488342	2.43166	5.90491	0.0150988	0.150138
ENSG00000138185	ENTPD1	0.154824	7.07683	5.9034	0.0151116	0.150178
ENSG00000173372	C1QA	0.18961	8.19005	5.90179	0.0151255	0.150187
ENSG00000260729		-0.536641	2.33865	5.90021	0.0151391	0.150187
ENSG00000168615	ADAM9	-0.146536	8.26549	5.9002	0.0151392	0.150187
ENSG00000279366		-1.03545	-0.0707044	5.89902	0.0151493	0.150199
ENSG00000130821	SLC6A8	-0.238499	5.30966	5.89371	0.0151951	0.150565
ENSG00000280228		1.3645	-1.04906	5.89016	0.0152257	0.150781
ENSG00000226816		-1.10491	-0.106257	5.88583	0.0152632	0.151064
ENSG00000077348	EXOSC5	0.375099	3.00455	5.88277	0.0152898	0.151239
ENSG00000106992	AK1	1.18263	0.562612	5.88102	0.015305	0.151301
ENSG00000130598	TNNI2	-0.521269	1.89065	5.87868	0.0153253	0.151413
ENSG00000225513	RPL29P20	-0.87958	0.145217	5.87721	0.0153381	0.151421
ENSG00000107854	TNKS2	-0.157173	6.68474	5.87654	0.0153439	0.151421
ENSG00000005243	COPZ2	0.39791	2.66171	5.87458	0.015361	0.151501
ENSG00000204387	SNHG32	-0.329702	3.26424	5.8715	0.0153879	0.15167
ENSG00000287126		-0.661811	1.35757	5.87057	0.015396	0.15167
ENSG00000228097	MTATP6P11	-0.865781	0.419081	5.86336	0.0154593	0.152067
ENSG00000132170	PPARG	-0.259078	4.8029	5.86304	0.015462	0.152067
ENSG00000099822	HCN2	-0.713735	1.91394	5.8629	0.0154633	0.152067
ENSG00000182183	SHISAL2A	1.07897	0.687889	5.85963	0.015492	0.152097
ENSG00000117153	KLHL12	-0.163772	5.67357	5.85754	0.0155105	0.152097
ENSG00000197536	IRF1-AS1	0.307738	3.70278	5.85689	0.0155162	0.152097
ENSG00000116667	C1orf21	0.424274	2.76964	5.85672	0.0155177	0.152097
ENSG00000104219	ZDHHC2	-0.253713	3.9325	5.8564	0.0155205	0.152097
ENSG00000222455	RNA5SP296	1.13635	-0.582038	5.85511	0.0155319	0.152097
ENSG00000138138	ATAD1	-0.282051	4.43782	5.85387	0.0155429	0.152097
ENSG00000112531	QKI	-0.142824	8.33448	5.85365	0.0155448	0.152097
ENSG00000133142	TCEAL4	0.252324	4.02756	5.8529	0.0155514	0.152097
ENSG00000183323	CCDC125	-0.318112	3.32916	5.85168	0.0155622	0.152097
ENSG00000172432	GTPBP2	0.153138	6.42273	5.85137	0.015565	0.152097
ENSG00000163666	HESX1	1.32068	-0.35607	5.84998	0.0155772	0.152129
ENSG00000255299		-0.403175	2.6058	5.84644	0.0156086	0.152348
ENSG00000133246	PRAM1	-0.184808	6.31639	5.84235	0.0156449	0.152561
ENSG00000149257	SERPINH1	0.18976	5.11044	5.84195	0.0156485	0.152561
ENSG00000107140	TESK1	-0.164533	6.05101	5.83519	0.0157087	0.152978
ENSG00000111802	TDP2	-0.163032	6.86896	5.83513	0.0157093	0.152978
ENSG00000263963		-1.6442	-1.08085	5.83093	0.0157468	0.153256
ENSG00000152822	GRM1	-0.851247	0.904216	5.82916	0.0157627	0.153264
ENSG00000106628	POLD2	0.228877	4.44133	5.82881	0.0157658	0.153264
ENSG00000166788	SAAL1	0.404302	2.50767	5.82675	0.0157843	0.153269
ENSG00000186188	FFAR4	-0.44126	3.36107	5.82641	0.0157873	0.153269
ENSG00000188404	SELL	0.490875	2.35502	5.82573	0.0157934	0.153269
ENSG00000185973	TMLHE	-0.25785	3.8712	5.82396	0.0158093	0.153336
ENSG00000119686	FLVCR2	0.1468	7.12123	5.82267	0.0158209	0.15336
ENSG00000204371	EHMT2	-0.163799	5.66526	5.82068	0.0158389	0.153447
ENSG00000221909	FAM200A	-0.429564	2.35798	5.81932	0.0158511	0.153477
ENSG00000110514	MADD	0.151442	8.17761	5.81656	0.015876	0.153631
ENSG00000268858		-0.189958	5.26268	5.81443	0.0158952	0.153729
ENSG00000205593	DENND6B	0.336861	3.10661	5.80821	0.0159516	0.154186
ENSG00000131171	SH3BGRL	-0.139254	7.64547	5.80497	0.015981	0.154382
ENSG00000211896	IGHG1	-0.75986	1.46273	5.80297	0.0159991	0.154455
ENSG00000198689	SLC9A6	-0.16814	5.68269	5.80115	0.0160157	0.154455
ENSG00000260625	RUSF1-DT	1.71498	-1.1935	5.80114	0.0160158	0.154455
ENSG00000103381	CPPED1	-0.145525	6.61602	5.79991	0.016027	0.154475
ENSG00000109063	MYH3	0.60424	1.6643	5.79729	0.0160509	0.154595
ENSG00000151320	AKAP6	0.970811	0.327304	5.79654	0.0160577	0.154595
ENSG00000136205	TNS3	0.192464	10.1655	5.79534	0.0160687	0.154597
ENSG00000148848	ADAM12	0.239074	5.34112	5.79453	0.0160761	0.154597
ENSG00000089220	PEBP1	-0.15161	6.54442	5.79247	0.0160949	0.15469
ENSG00000099308	MAST3	-0.15868	6.31924	5.78797	0.0161362	0.154999
ENSG00000185634	SHC4	0.903375	0.94997	5.77775	0.0162303	0.155815
ENSG00000197601	FAR1	-0.15962	6.69526	5.77622	0.0162445	0.155862
ENSG00000104921	FCER2	-0.378124	3.64689	5.76719	0.0163281	0.156446
ENSG00000162490	DRAXIN	0.713188	1.31018	5.7664	0.0163355	0.156446
ENSG00000204248	COL11A2	0.670978	1.45664	5.76623	0.0163371	0.156446
ENSG00000064999	ANKS1A	-0.16573	5.68175	5.76482	0.0163502	0.156446
ENSG00000131626	PPFIA1	-0.142011	6.98426	5.76468	0.0163514	0.156446
ENSG00000188185	LINC00265	0.310136	3.5932	5.76305	0.0163666	0.156503
ENSG00000101096	NFATC2	0.285553	3.8564	5.76046	0.0163908	0.156646
ENSG00000133195	SLC39A11	-0.143214	7.40177	5.75756	0.0164179	0.156816
ENSG00000197959	DNM3	-0.466191	2.39815	5.75297	0.0164608	0.157138
ENSG00000122877	EGR2	0.179318	7.80628	5.75047	0.0164842	0.157273
ENSG00000168813	ZNF507	0.706447	1.16487	5.74767	0.0165105	0.157435
ENSG00000198060	MARCHF5	-0.244475	4.07154	5.74113	0.0165721	0.157794
ENSG00000110442	COMMD9	-0.168728	5.83807	5.74078	0.0165754	0.157794
ENSG00000138448	ITGAV	-0.139114	7.25435	5.74071	0.0165761	0.157794
ENSG00000164611	PTTG1	0.623767	1.617	5.73922	0.0165901	0.157819
ENSG00000168566	SNRNP48	-0.234465	4.31063	5.73846	0.0165973	0.157819
ENSG00000180104	EXOC3	-0.163512	5.99124	5.73052	0.0166725	0.158445
ENSG00000146670	CDCA5	0.583608	2.1353	5.72636	0.0167121	0.158732
ENSG00000155111	CDK19	-0.185881	5.4331	5.725	0.016725	0.158766
ENSG00000178464	RPL10P16	0.859692	0.695975	5.72275	0.0167465	0.158881
ENSG00000102226	USP11	0.176443	5.58705	5.71956	0.016777	0.159081
ENSG00000138495	COX17	0.231902	4.27247	5.71209	0.0168484	0.15959
ENSG00000240143		1.15579	-0.563354	5.71198	0.0168495	0.15959
ENSG00000284292		1.58541	-0.879093	5.70907	0.0168775	0.159766
ENSG00000164953	TMEM67	0.537896	2.17638	5.70621	0.016905	0.159937
ENSG00000204745		-1.1939	-0.582206	5.70475	0.0169191	0.159981
ENSG00000111704	NANOG	1.66483	-1.35053	5.69832	0.0169811	0.16043
ENSG00000135912	TTLL4	-0.154362	6.25218	5.69787	0.0169855	0.16043
ENSG00000119950	MXI1	-0.370387	3.51449	5.68306	0.0171294	0.1617
ENSG00000175756	AURKAIP1	0.188454	5.49463	5.68086	0.0171509	0.16175
ENSG00000240710		-1.49386	-0.737968	5.68057	0.0171538	0.16175
ENSG00000095015	MAP3K1	-0.147313	6.37618	5.6764	0.0171946	0.162044
ENSG00000200816	SNORA38	0.800327	0.649463	5.67253	0.0172326	0.162312
ENSG00000181192	DHTKD1	-0.22205	4.33802	5.6607	0.0173492	0.16326
ENSG00000186522	SEPTIN10	-0.192436	5.1043	5.66036	0.0173525	0.16326
ENSG00000196092	PAX5	1.36583	-0.316191	5.65923	0.0173637	0.163275
ENSG00000081087	OSTM1	-0.147887	6.33526	5.65713	0.0173846	0.163374
ENSG00000063169	BICRA	0.202537	4.74508	5.65622	0.0173936	0.163374
ENSG00000205309	NT5M	-0.790112	0.819704	5.65514	0.0174043	0.163384
ENSG00000057935	MTA3	-0.298154	3.28305	5.65292	0.0174263	0.163433
ENSG00000115594	IL1R1	-0.282471	5.82531	5.65267	0.0174288	0.163433
ENSG00000013288	MAN2B2	-0.142673	7.22643	5.65039	0.0174515	0.163442
ENSG00000145730	PAM	-0.249744	4.17843	5.64986	0.0174568	0.163442
ENSG00000030582	GRN	-0.205549	11.0429	5.64967	0.0174586	0.163442
ENSG00000196214	ZNF766	-0.307719	3.23889	5.64367	0.0175185	0.163894
ENSG00000105875	WDR91	-0.167535	6.66065	5.64289	0.0175263	0.163894
ENSG00000141447	OSBPL1A	-0.164733	5.81516	5.63691	0.0175862	0.164364
ENSG00000157933	SKI	-0.14787	7.50104	5.6356	0.0175993	0.164396
ENSG00000198668	CALM1	-0.163438	8.83146	5.63349	0.0176205	0.164503
ENSG00000247400	DNAJC3-DT	0.588544	1.36751	5.62916	0.0176641	0.16482
ENSG00000162819	BROX	-0.160974	5.96254	5.62639	0.0176921	0.16499
ENSG00000139988	RDH12	-1.11981	-0.0510416	5.61752	0.0177818	0.165735
ENSG00000227398	KIF9-AS1	0.552663	1.71613	5.61521	0.0178053	0.165863
ENSG00000139508	SLC46A3	-0.208259	4.64737	5.61036	0.0178546	0.165941
ENSG00000280007		1.21736	0.0639915	5.60913	0.0178671	0.165941
ENSG00000116685	KIAA2013	-0.145874	6.26282	5.60912	0.0178672	0.165941
ENSG00000277170		1.23321	-0.775494	5.60888	0.0178697	0.165941
ENSG00000129749	CHRNA10	-0.54818	1.63228	5.60867	0.0178718	0.165941
ENSG00000158161	EYA3	0.164464	6.56888	5.60803	0.0178783	0.165941
ENSG00000005059	MCUB	-0.260041	3.7546	5.60669	0.017892	0.165941
ENSG00000174749	FAM241A	-0.324792	3.10868	5.60653	0.0178936	0.165941
ENSG00000286715		-0.426288	2.6257	5.60549	0.0179043	0.165941
ENSG00000184678	H2BC21	0.238046	4.74461	5.60478	0.0179116	0.165941
ENSG00000250303	LINC02762	-0.629546	1.33361	5.60379	0.0179216	0.165944
ENSG00000126870	DYNC2I1	0.260391	4.07339	5.59645	0.0179969	0.16655
ENSG00000166908	PIP4K2C	-0.191966	5.15279	5.5939	0.0180232	0.166702
ENSG00000261360	OTULIN-DT	-1.09549	-0.467635	5.58704	0.0180939	0.167265
ENSG00000288908		-1.40311	-0.481506	5.58533	0.0181116	0.167337
ENSG00000173198	CYSLTR1	-0.435292	2.78374	5.57978	0.018169	0.167776
ENSG00000236136	ADORA2BP1	1.13079	0.167104	5.57517	0.0182169	0.168076
ENSG00000090776	EFNB1	0.277985	4.11593	5.57414	0.0182276	0.168076
ENSG00000158286	RNF207	0.672706	1.45214	5.57379	0.0182312	0.168076
ENSG00000057252	SOAT1	-0.169418	7.62062	5.57132	0.018257	0.168223
ENSG00000107223	EDF1	0.144261	6.63141	5.56917	0.0182794	0.168337
ENSG00000242498	ARPIN	-0.153126	6.52734	5.56338	0.0183399	0.168764
ENSG00000199990	VTRNA1-1	1.04951	1.01229	5.56284	0.0183456	0.168764
ENSG00000269028		1.59621	1.61707	5.55974	0.0183782	0.168971
ENSG00000173715	C11orf80	-0.562467	1.79344	5.55619	0.0184154	0.169216
ENSG00000232282	MTND1P32	1.98865	-1.58175	5.55531	0.0184247	0.169216
ENSG00000269951		0.721759	0.784099	5.55339	0.0184449	0.16931
ENSG00000132003	ZSWIM4	0.238808	5.82929	5.54931	0.018488	0.169613
ENSG00000165240	ATP7A	-0.216766	4.66189	5.54744	0.0185077	0.169702
ENSG00000143740	SNAP47	-0.240343	4.1364	5.53974	0.0185893	0.170359
ENSG00000264743	DPRXP4	0.477243	1.95521	5.53858	0.0186017	0.17038
ENSG00000171100	MTM1	-0.227444	4.49404	5.53718	0.0186165	0.170421
ENSG00000108854	SMURF2	-0.178876	5.27765	5.53627	0.0186263	0.170421
ENSG00000163808	KIF15	0.883623	1.24371	5.53527	0.0186369	0.170426
ENSG00000178175	ZNF366	0.313998	4.25391	5.53055	0.0186872	0.170783
ENSG00000160211	G6PD	0.143242	8.37663	5.52973	0.018696	0.170783
ENSG00000105619	TFPT	-0.211454	4.74537	5.52348	0.0187629	0.171301
ENSG00000112195	TREML2	1.3355	-0.60053	5.52147	0.0187845	0.171406
ENSG00000005844	ITGAL	0.197426	8.0151	5.51866	0.0188147	0.171589
ENSG00000144426	NBEAL1	-0.188412	5.13667	5.51393	0.0188657	0.171962
ENSG00000150756	ATPSCKMT	-0.400579	2.97178	5.51226	0.0188836	0.172033
ENSG00000185825	BCAP31	-0.14492	8.63791	5.50814	0.0189282	0.172102
ENSG00000121297	TSHZ3	0.181097	5.26054	5.50761	0.0189339	0.172102
ENSG00000212283	SNORD89	0.65611	2.51263	5.50748	0.0189353	0.172102
ENSG00000135709	KIAA0513	-0.141798	7.47721	5.50558	0.0189559	0.172102
ENSG00000181409	AATK	-0.33567	3.73384	5.50538	0.0189581	0.172102
ENSG00000198821	CD247	0.529231	2.3287	5.50514	0.0189607	0.172102
ENSG00000281852	LINC00891	1.06034	-0.913324	5.505	0.0189622	0.172102
ENSG00000237980	LINC02773	1.37743	-1.04078	5.49893	0.0190281	0.172607
ENSG00000047621	C12orf4	-0.223048	4.7202	5.49795	0.0190388	0.172611
ENSG00000124593		1.07444	-0.0378655	5.49517	0.0190691	0.172641
ENSG00000172508	CARNS1	0.417406	2.73168	5.49497	0.0190713	0.172641
ENSG00000237280		0.757282	0.711532	5.49452	0.0190761	0.172641
ENSG00000273329		0.238335	4.12818	5.49391	0.0190828	0.172641
ENSG00000235304	LINC01281	1.28473	-0.488297	5.48942	0.0191318	0.172993
ENSG00000282915		1.64852	-1.34818	5.488	0.0191474	0.173041
ENSG00000103495	MAZ	-0.134007	7.46308	5.48693	0.0191592	0.173055
ENSG00000054967	RELT	0.136831	7.16493	5.48552	0.0191746	0.173102
ENSG00000214783	POLR2J4	1.00237	0.517798	5.48261	0.0192066	0.173299
ENSG00000157680	DGKI	1.19348	-0.337171	5.48165	0.0192171	0.173302
ENSG00000112893	MAN2A1	-0.172749	6.10438	5.47172	0.0193266	0.174196
ENSG00000285744		0.389545	2.77572	5.46889	0.019358	0.174386
ENSG00000177084	POLE	0.212352	5.20723	5.46556	0.0193948	0.174547
ENSG00000179364	PACS2	-0.147638	6.7488	5.46542	0.0193964	0.174547
ENSG00000108405	P2RX1	-0.207766	4.86859	5.46296	0.0194237	0.174665
ENSG00000275373	MIR6124	1.25138	-1.06881	5.46239	0.0194301	0.174665
ENSG00000196878	LAMB3	0.208235	5.31644	5.45994	0.0194573	0.174752
ENSG00000174945	AMZ1	0.299245	3.94342	5.45966	0.0194604	0.174752
ENSG00000169570	DTWD2	-0.236909	4.20535	5.45235	0.019542	0.175392
ENSG00000077420	APBB1IP	-0.199512	5.8306	5.45047	0.0195631	0.175488
ENSG00000082212	ME2	-0.212626	6.64743	5.4481	0.0195896	0.175633
ENSG00000179542	SLITRK4	0.418509	2.76024	5.44558	0.0196179	0.175794
ENSG00000106723	SPIN1	-0.165787	5.66276	5.44298	0.0196471	0.175963
ENSG00000205683	DPF3	0.544651	1.61072	5.43985	0.0196824	0.176185
ENSG00000180263	FGD6	-0.143487	6.30435	5.43516	0.0197353	0.176566
ENSG00000165644	COMTD1	-0.347048	3.33589	5.43324	0.019757	0.176568
ENSG00000128340	RAC2	0.162041	9.2521	5.43297	0.0197601	0.176568
ENSG00000187862	TTC24	1.48489	-0.619624	5.43092	0.0197833	0.176568
ENSG00000289177		0.886697	0.434953	5.43073	0.0197854	0.176568
ENSG00000243742	RPLP0P2	0.318664	3.16938	5.43054	0.0197876	0.176568
ENSG00000113391	FAM172A	-0.308162	3.61808	5.42769	0.0198199	0.176763
ENSG00000143226	FCGR2A	-0.256602	7.90155	5.42484	0.0198523	0.176959
ENSG00000121413	ZSCAN18	0.274272	4.35823	5.42268	0.0198769	0.176971
ENSG00000270647	TAF15	0.156312	6.5868	5.42253	0.0198785	0.176971
ENSG00000152207	CYSLTR2	0.543541	1.56368	5.42196	0.019885	0.176971
ENSG00000267655		-1.1165	-0.164368	5.42071	0.0198993	0.177006
ENSG00000168887	C2orf68	-0.215289	4.6057	5.41715	0.0199399	0.177243
ENSG00000137203	TFAP2A	1.00711	-0.105534	5.41653	0.0199469	0.177243
ENSG00000102900	NUP93	0.170922	5.65728	5.41409	0.0199748	0.177398
ENSG00000174276	ZNHIT2	-0.441128	2.32698	5.41158	0.0200036	0.1775
ENSG00000159882	ZNF230	-0.496524	2.03221	5.41098	0.0200105	0.1775
ENSG00000272711	HK2-DT	0.522857	1.73244	5.41035	0.0200177	0.1775
ENSG00000204161	TMEM273	-0.162544	6.64433	5.40858	0.020038	0.177588
ENSG00000021762	OSBPL5	-0.201319	4.78076	5.40516	0.0200773	0.177842
ENSG00000136244	IL6	0.495869	3.5898	5.4028	0.0201045	0.177954
ENSG00000173757	STAT5B	-0.164178	6.08309	5.40224	0.0201109	0.177954
ENSG00000207475	SNORA80E	1.07591	0.504208	5.40087	0.0201268	0.178002
ENSG00000289149		-0.801845	0.341098	5.39946	0.0201429	0.178052
ENSG00000134852	CLOCK	-0.178818	5.36959	5.39689	0.0201727	0.178222
ENSG00000282885		-1.00143	0.619644	5.39517	0.0201925	0.178249
ENSG00000183684	ALYREF	0.184047	5.25455	5.3948	0.0201968	0.178249
ENSG00000139613	SMARCC2	-0.140109	6.9642	5.39379	0.0202085	0.17826
ENSG00000082458	DLG3	1.45361	-0.347617	5.38936	0.0202599	0.178469
ENSG00000133997	MED6	-0.27856	3.5552	5.38917	0.0202621	0.178469
ENSG00000196873	ZNG1C	0.980063	0.270839	5.38902	0.0202639	0.178469
ENSG00000145365	TIFA	0.453527	2.53594	5.3872	0.020285	0.178501
ENSG00000231125		1.57857	-0.590741	5.38581	0.0203011	0.178501
ENSG00000140090	SLC24A4	-0.37682	2.92368	5.38503	0.0203102	0.178501
ENSG00000124713	GNMT	-1.09859	-0.493263	5.38446	0.0203168	0.178501
ENSG00000196756	SNHG17	0.209604	5.0502	5.38418	0.0203201	0.178501
ENSG00000113263	ITK	0.480707	2.75534	5.38116	0.0203553	0.178718
ENSG00000110911	SLC11A2	-0.14552	7.45532	5.3775	0.0203981	0.179
ENSG00000289126		1.51537	-1.21842	5.37584	0.0204175	0.179079
ENSG00000071575	TRIB2	0.368022	2.59765	5.37401	0.0204389	0.179173
ENSG00000177301	KCNA2	1.39302	-0.688699	5.37098	0.0204744	0.179349
ENSG00000127152	BCL11B	0.267282	3.59357	5.3705	0.0204801	0.179349
ENSG00000213281	NRAS	-0.187407	6.04004	5.3681	0.0205083	0.179484
ENSG00000076716	GPC4	0.226023	6.2926	5.36738	0.0205167	0.179484
ENSG00000089280	FUS	0.134075	7.68612	5.36187	0.0205816	0.179959
ENSG00000103145	HCFC1R1	-0.188465	4.99644	5.35906	0.0206149	0.180157
ENSG00000188321	ZNF559	-0.435069	2.87303	5.35729	0.0206358	0.180247
ENSG00000143933	CALM2	-0.143086	7.38058	5.35486	0.0206646	0.180405
ENSG00000127663	KDM4B	-0.149491	6.34652	5.35177	0.0207012	0.180632
ENSG00000165406	MARCHF8	-0.169628	5.71348	5.34985	0.020724	0.180738
ENSG00000013016	EHD3	0.43657	2.1218	5.34852	0.0207398	0.180783
ENSG00000213468	FIRRE	0.510417	1.80961	5.34402	0.0207935	0.181158
ENSG00000158747	NBL1	0.35508	3.20443	5.34102	0.0208292	0.18136
ENSG00000075785	RAB7A	-0.135573	8.30663	5.33964	0.0208458	0.18136
ENSG00000091127	PUS7	0.312881	3.26079	5.33939	0.0208488	0.18136
ENSG00000147459	DOCK5	0.14199	7.21817	5.33789	0.0208667	0.181423
ENSG00000073008	PVR	0.178668	5.13283	5.33354	0.0209188	0.181767
ENSG00000241868	RN7SL434P	1.7457	-1.15034	5.33251	0.0209312	0.181767
ENSG00000110987	BCL7A	0.839997	0.520612	5.33191	0.0209384	0.181767
ENSG00000224470	ATXN1L	-0.156504	6.16929	5.33092	0.0209503	0.181777
ENSG00000073536	NLE1	0.387219	2.38776	5.32747	0.0209919	0.18199
ENSG00000123636	BAZ2B	-0.161994	6.47413	5.32709	0.0209964	0.18199
ENSG00000226696	LENG8-AS1	0.315156	3.13875	5.32554	0.0210151	0.181999
ENSG00000159884	CCDC107	-0.233109	4.2876	5.32523	0.0210188	0.181999
ENSG00000157350	ST3GAL2	0.162648	7.56016	5.31798	0.0211064	0.182664
ENSG00000197712	FAM114A1	-0.268695	4.32256	5.31427	0.0211515	0.18296
ENSG00000167523	SPATA33	0.412756	2.42742	5.3127	0.0211705	0.183031
ENSG00000080608	PUM3	0.261291	3.97306	5.30606	0.0212513	0.183636
ENSG00000257337	TNS2-AS1	0.895129	0.430062	5.30356	0.0212818	0.183807
ENSG00000105518	TMEM205	0.227682	4.49072	5.30142	0.021308	0.183935
ENSG00000221988	PPT2	-0.891489	0.127595	5.29989	0.0213268	0.183935
ENSG00000134996	OSTF1	-0.196803	5.78195	5.29859	0.0213427	0.183935
ENSG00000130158	DOCK6	-0.289486	3.53626	5.29831	0.0213461	0.183935
ENSG00000273611	ZNHIT3	-0.250855	3.80858	5.29771	0.0213534	0.183935
ENSG00000273983	H3C8	0.61636	1.86466	5.29704	0.0213618	0.183935
ENSG00000285730		1.23427	-0.659163	5.29377	0.0214019	0.184186
ENSG00000152778	IFIT5	0.211598	4.60912	5.29228	0.0214201	0.18425
ENSG00000197405	C5AR1	-0.170574	9.09707	5.28782	0.0214751	0.184629
ENSG00000251379		1.70961	-1.06873	5.28399	0.0215224	0.184942
ENSG00000010072	SPRTN	-0.292253	3.3362	5.28242	0.0215418	0.185015
ENSG00000166670	MMP10	0.933363	0.540631	5.2804	0.0215667	0.185085
ENSG00000164400	CSF2	3.64022	-1.03596	5.27945	0.0215786	0.185085
ENSG00000168374	ARF4	0.163571	6.43753	5.27911	0.0215827	0.185085
ENSG00000079950	STX7	-0.149474	6.9774	5.2771	0.0216077	0.185206
ENSG00000187678	SPRY4	1.25172	-0.454299	5.27463	0.0216384	0.185251
ENSG00000180773	SLC36A4	-0.201412	4.77518	5.27334	0.0216544	0.185251
ENSG00000005436	GCFC2	0.382478	3.08544	5.27331	0.0216548	0.185251
ENSG00000279168		0.848628	0.779203	5.27316	0.0216567	0.185251
ENSG00000104497	SNX16	-0.408296	2.63554	5.26788	0.0217224	0.18572
ENSG00000124802	EEF1E1	0.949798	0.635865	5.26652	0.0217395	0.185772
ENSG00000167925	GHDC	-0.190745	4.76101	5.26545	0.0217528	0.185792
ENSG00000065809	FAM107B	-0.144234	6.39735	5.26229	0.0217923	0.186036
ENSG00000129422	MTUS1	-0.58371	1.52169	5.26026	0.0218178	0.186159
ENSG00000176788	BASP1	-0.150438	6.5504	5.25666	0.021863	0.186451
ENSG00000154124	OTULIN	-0.152288	5.93598	5.2554	0.0218787	0.186455
ENSG00000057704	TMCC3	-0.161437	5.81284	5.25487	0.0218854	0.186455
ENSG00000144959	NCEH1	-0.134609	7.7876	5.25379	0.0218991	0.186477
ENSG00000100644	HIF1A	-0.172618	7.51778	5.25184	0.0219236	0.186524
ENSG00000186395	KRT10	-0.57744	1.43153	5.25122	0.0219315	0.186524
ENSG00000027075	PRKCH	0.217693	4.33448	5.25073	0.0219376	0.186524
ENSG00000288926		1.27599	-0.825341	5.24846	0.0219662	0.186674
ENSG00000101280	ANGPT4	-1.47117	-0.383627	5.24527	0.0220065	0.186923
ENSG00000280138		0.228025	4.77299	5.24264	0.0220398	0.187112
ENSG00000164366	CCDC127	-0.235463	4.12465	5.23579	0.0221268	0.187757
[truncated: 14,956 more rows]

## Sheet: TABLE S5B
TABLE S5B: DEGs - ACM SCZ (N.S.) vs ACM HCT (N.S.)
ENSEMBL ID	Gene Symbol	log2FC	log2CPM	LR	p-value	p-adjust
ENSG00000162745	OLFML2B	0.802594	6.52879	87.2348	9.6372e-21	1.63389e-16
ENSG00000125144	MT1G	0.531925	8.37548	71.4663	2.8203e-17	2.39077e-13
ENSG00000211897	IGHG3	17.7295	-1.01036	68.5333	1.24753e-16	5.56868e-13
ENSG00000170458	CD14	0.61697	9.24415	68.4312	1.31383e-16	5.56868e-13
ENSG00000108700	CCL8	1.05113	5.30801	65.8225	4.93407e-16	1.67305e-12
ENSG00000165457	FOLR2	0.786753	5.44825	51.7374	6.34442e-13	1.60794e-09
ENSG00000173083	HPSE	0.769261	5.01019	51.6483	6.63888e-13	1.60794e-09
ENSG00000266714	MYO15B	0.432523	6.86661	45.7146	1.368e-11	2.89914e-08
ENSG00000125148	MT2A	0.464337	8.83796	45.3743	1.62755e-11	3.06594e-08
ENSG00000163735	CXCL5	0.662763	9.82423	42.3156	7.76718e-11	1.31685e-07
ENSG00000167207	NOD2	0.445019	5.78557	40.5231	1.94307e-10	2.99481e-07
ENSG00000171617	ENC1	-0.481893	6.01519	40.2196	2.26965e-10	3.20664e-07
ENSG00000115523	GNLY	0.760716	4.14488	39.7208	2.92987e-10	3.821e-07
ENSG00000225217	HSPA7	0.476628	5.40571	37.4246	9.50158e-10	1.15064e-06
ENSG00000125810	CD93	0.722701	5.024	37.2854	1.02045e-09	1.15338e-06
ENSG00000172183	ISG20	1.03887	2.61972	36.8586	1.27017e-09	1.3459e-06
ENSG00000108688	CCL7	0.525019	8.17706	34.0239	5.44381e-09	5.42908e-06
ENSG00000170004	CHD3	0.370095	6.97122	33.8999	5.80205e-09	5.46489e-06
ENSG00000108691	CCL2	0.501012	9.82257	33.023	9.10763e-09	8.12688e-06
ENSG00000244682	FCGR2C	0.438054	5.62502	31.8569	1.65955e-08	1.4068e-05
ENSG00000160307	S100B	0.762535	3.76564	31.6207	1.87425e-08	1.51315e-05
ENSG00000151690	MFSD6	-0.415453	6.24167	29.7348	4.95384e-08	3.81761e-05
ENSG00000205358	MT1H	0.47949	7.50805	29.5605	5.41984e-08	3.99513e-05
ENSG00000238741	SCARNA7	0.578309	6.2156	28.9607	7.38627e-08	5.21778e-05
ENSG00000099985	OSM	0.653281	4.32712	28.5279	9.23597e-08	6.07297e-05
ENSG00000137819	PAQR5	-0.577477	4.94574	28.5117	9.31327e-08	6.07297e-05
ENSG00000152484	USP12	-0.355989	6.44559	27.9096	1.27118e-07	7.79197e-05
ENSG00000135218	CD36	-0.34153	7.32724	27.882	1.28943e-07	7.79197e-05
ENSG00000054654	SYNE2	0.541327	4.7938	27.7756	1.36231e-07	7.79197e-05
ENSG00000275385	CCL18	0.447262	8.26228	27.7524	1.37878e-07	7.79197e-05
ENSG00000169607	CKAP2L	1.75647	1.23212	27.5116	1.56158e-07	8.54035e-05
ENSG00000155659	VSIG4	0.370493	7.4683	27.31	1.73312e-07	8.6908e-05
ENSG00000227911	LINC02344	1.81196	0.735939	27.3035	1.73898e-07	8.6908e-05
ENSG00000185033	SEMA4B	0.46644	5.17949	27.2992	1.74288e-07	8.6908e-05
ENSG00000104081	BMF	0.435551	4.87391	26.7235	2.34751e-07	0.000113714
ENSG00000197629	MPEG1	0.30798	7.78492	26.3829	2.80014e-07	0.000130919
ENSG00000271503	CCL5	0.454814	6.20079	26.3439	2.85715e-07	0.000130919
ENSG00000166949	SMAD3	0.979884	2.20268	25.8461	3.69745e-07	0.000164965
ENSG00000163220	S100A9	0.369919	6.73378	25.6695	4.05186e-07	0.000176142
ENSG00000181374	CCL13	0.653395	8.44196	25.5068	4.4082e-07	0.000186842
ENSG00000117154	IGSF21	0.703893	4.25567	25.4335	4.57892e-07	0.000189344
ENSG00000186407	CD300E	0.706473	5.9793	25.323	4.84893e-07	0.000194164
ENSG00000205364	MT1M	0.545308	4.79333	25.2932	4.92454e-07	0.000194164
ENSG00000276903	H2AC16	0.864864	2.85138	25.2003	5.16753e-07	0.000199114
ENSG00000177807	KCNJ10	2.98499	-0.126468	25.0038	5.72174e-07	0.00021557
ENSG00000122862	SRGN	0.342339	7.99874	24.5386	7.28343e-07	0.000265855
ENSG00000133661	SFTPD	-6.30605	-2.07736	24.5159	7.37005e-07	0.000265855
ENSG00000167984	NLRC3	0.848993	3.19008	24.3305	8.11433e-07	0.000286605
ENSG00000010278	CD9	-0.301992	7.75042	24.2061	8.65582e-07	0.000299492
ENSG00000141753	IGFBP4	0.530773	5.40259	24.1254	9.02617e-07	0.000306059
ENSG00000124731	TREM1	0.484844	5.84739	23.5881	1.19321e-06	0.000396661
ENSG00000134954	ETS1	0.537084	4.30186	23.5152	1.23933e-06	0.00040407
ENSG00000174307	PHLDA3	-0.312297	7.06889	23.453	1.28006e-06	0.000409474
ENSG00000245532	NEAT1	0.510538	11.6022	23.3639	1.34069e-06	0.000420928
ENSG00000118971	CCND2	-0.363259	5.65224	22.8547	1.74719e-06	0.000534037
ENSG00000175449	RFESD	-4.67943	-0.659949	22.8364	1.76395e-06	0.000534037
ENSG00000101445	PPP1R16B	0.696004	3.2568	22.6673	1.92618e-06	0.000572921
ENSG00000158488	CD1E	-0.444981	5.91235	22.479	2.12452e-06	0.000621018
ENSG00000125827	TMX4	-0.288376	6.82663	21.7901	3.04173e-06	0.00087406
ENSG00000140853	NLRC5	0.295335	6.61306	21.3469	3.83232e-06	0.00108289
ENSG00000142875	PRKACB	-0.352754	5.68128	21.2814	3.96551e-06	0.00110215
ENSG00000081041	CXCL2	0.404981	5.13534	21.1627	4.21888e-06	0.00115366
ENSG00000171631	P2RY6	0.333875	5.62054	21.0868	4.38936e-06	0.00118123
ENSG00000253190		1.14622	2.25948	20.9412	4.7359e-06	0.00125457
ENSG00000185567	AHNAK2	0.312458	6.52052	20.7883	5.12943e-06	0.00133791
ENSG00000245848	CEBPA	-0.285021	7.49091	20.7259	5.29933e-06	0.00136129
ENSG00000142303	ADAMTS10	1.54506	0.850687	20.5261	5.88247e-06	0.00148853
ENSG00000111206	FOXM1	0.659652	3.38527	20.455	6.10509e-06	0.00152214
ENSG00000151150	ANK3	1.10255	2.17392	19.9356	8.0095e-06	0.00195564
ENSG00000260101	AFTPH-DT	-0.856198	2.62494	19.9201	8.07449e-06	0.00195564
ENSG00000079819	EPB41L2	-0.340028	6.32103	19.845	8.39814e-06	0.00200538
ENSG00000166681	BEX3	0.633365	3.37156	19.8121	8.54404e-06	0.00201188
ENSG00000142102	PGGHG	0.790979	3.03963	19.7697	8.73561e-06	0.00202882
ENSG00000131981	LGALS3	-0.306784	7.74159	19.5652	9.72245e-06	0.00219523
ENSG00000163739	CXCL1	0.463059	5.99621	19.5443	9.82954e-06	0.00219523
ENSG00000134294	SLC38A2	-0.280124	7.78936	19.5421	9.84058e-06	0.00219523
ENSG00000170919	TPT1-AS1	0.472516	4.23182	19.4616	1.02643e-05	0.00226002
ENSG00000105122	RASAL3	0.362903	5.21756	19.2965	1.11914e-05	0.00243256
ENSG00000125735	TNFSF14	-0.430627	5.17015	19.2648	1.13787e-05	0.00244196
ENSG00000026950	BTN3A1	0.391728	5.19359	18.9415	1.3479e-05	0.00285653
ENSG00000119922	IFIT2	0.418834	5.88461	18.8422	1.41989e-05	0.00297196
ENSG00000119522	DENND1A	0.311904	6.02116	18.798	1.4532e-05	0.00300458
ENSG00000134321	RSAD2	0.481366	4.73849	18.7156	1.51734e-05	0.00309174
ENSG00000187193	MT1X	0.461159	4.66436	18.6975	1.53183e-05	0.00309174
ENSG00000102962	CCL22	0.380792	5.34966	18.5261	1.67591e-05	0.00334275
ENSG00000177989	ODF3B	0.394277	5.10682	18.4189	1.77287e-05	0.00349502
ENSG00000115085	ZAP70	0.691969	3.17883	18.337	1.85079e-05	0.00360671
ENSG00000211896	IGHG1	-1.59758	1.46273	18.3054	1.88171e-05	0.00362528
ENSG00000113263	ITK	0.900022	2.75534	18.2347	1.95285e-05	0.00372007
ENSG00000105889	STEAP1B	0.499725	3.72476	18.0888	2.10842e-05	0.00390707
ENSG00000134460	IL2RA	2.99375	0.481296	18.0826	2.11522e-05	0.00390707
ENSG00000197558	SSPOP	0.966184	2.06854	18.0782	2.12015e-05	0.00390707
ENSG00000124203	ZNF831	1.11469	1.72724	17.8738	2.36048e-05	0.00430318
ENSG00000211772	TRBC2	0.67655	3.51152	17.8318	2.41323e-05	0.00435253
ENSG00000110042	DTX4	-0.303887	5.89545	17.7595	2.50664e-05	0.00447342
ENSG00000283199	C13orf46	0.719675	2.56385	17.5081	2.8609e-05	0.00504493
ENSG00000018280	SLC11A1	0.32863	9.58816	17.4912	2.88639e-05	0.00504493
ENSG00000185650	ZFP36L1	0.258734	7.2399	17.4243	2.98978e-05	0.00512262
ENSG00000265972	TXNIP	0.33251	7.5754	17.4234	2.99127e-05	0.00512262
ENSG00000184060	ADAP2	0.274043	6.89435	17.3721	3.07309e-05	0.00521012
ENSG00000167680	SEMA6B	0.382707	6.09367	17.2376	3.29847e-05	0.00553686
ENSG00000211662	IGLV3-21	-7.76669	-1.47919	17.0274	3.68451e-05	0.00612424
ENSG00000274536	MIR223HG	0.517245	3.91951	16.7858	4.18448e-05	0.00688773
ENSG00000183486	MX2	0.40459	6.01616	16.7178	4.3372e-05	0.00707048
ENSG00000102575	ACP5	-0.311865	9.32168	16.4765	4.92568e-05	0.00795333
ENSG00000264538	SUZ12P1	0.347279	4.8572	16.4503	4.99431e-05	0.00798807
ENSG00000204103	MAFB	0.30831	7.56231	16.4136	5.09176e-05	0.00806781
ENSG00000196154	S100A4	-0.250757	8.23728	16.3896	5.15677e-05	0.00809518
ENSG00000055732	MCOLN3	-0.338293	5.16615	16.3628	5.23022e-05	0.00813515
ENSG00000130204	TOMM40	-0.249587	6.697	16.3271	5.32964e-05	0.00821443
ENSG00000236700	LINC01010	-0.302442	6.41549	16.3025	5.39924e-05	0.00824673
ENSG00000137462	TLR2	0.34476	7.88579	16.2466	5.561e-05	0.00841796
ENSG00000274736	CCL23	1.21182	2.31911	16.2281	5.6154e-05	0.00842509
ENSG00000127951	FGL2	-0.25369	7.31689	16.152	5.84559e-05	0.00868737
ENSG00000105339	DENND3	0.264043	7.1368	16.1368	5.89269e-05	0.00868737
ENSG00000105825	TFPI2	4.93419	-2.14952	16.0592	6.13925e-05	0.00897284
ENSG00000186818	LILRB4	0.320527	8.43571	15.9465	6.51576e-05	0.00944172
ENSG00000206337	HCP5	0.338147	5.30433	15.9022	6.67021e-05	0.00958362
ENSG00000101447	FAM83D	3.29542	-0.0583668	15.837	6.90395e-05	0.00983609
ENSG00000275395	FCGBP	0.71305	4.12104	15.7914	7.07246e-05	0.00999221
ENSG00000179832	MROH1	0.240364	7.35975	15.7141	7.36711e-05	0.0103049
ENSG00000116031	CD207	5.40698	-1.03738	15.7018	7.41535e-05	0.0103049
ENSG00000134247	PTGFRN	-0.336556	5.95015	15.6727	7.53044e-05	0.0103798
ENSG00000065809	FAM107B	-0.256382	6.39735	15.622	7.73513e-05	0.0105759
ENSG00000134256	CD101	-0.396316	5.23664	15.5738	7.93485e-05	0.0107622
ENSG00000171503	ETFDH	-0.403182	4.34307	15.453	8.45822e-05	0.011381
ENSG00000143845	ETNK2	-1.16522	1.37833	15.2348	9.49378e-05	0.0126738
ENSG00000182782	HCAR2	-0.595489	5.11713	15.1739	9.80486e-05	0.0129868
ENSG00000130592	LSP1	-0.244466	8.6696	15.1411	9.9769e-05	0.0130993
ENSG00000169715	MT1E	0.371174	5.35089	15.1284	0.000100443	0.0130993
ENSG00000211898	IGHD	-3.05955	-0.930906	15.065	0.00010387	0.0134429
ENSG00000140807	NKD1	0.77624	2.30945	15.0377	0.000105387	0.0135359
ENSG00000176532	PRR15	-4.93678	-0.193935	14.9551	0.000110102	0.0140342
ENSG00000228998	PERPP2	2.38124	-0.591836	14.941	0.000110923	0.0140342
ENSG00000169418	NPR1	-0.530244	4.79413	14.9212	0.000112095	0.0140775
ENSG00000105352	CEACAM4	1.49911	0.112408	14.7799	0.000120816	0.0150611
ENSG00000172986	GXYLT2	2.01649	0.402313	14.7217	0.000124602	0.0154197
ENSG00000023445	BIRC3	-0.386345	4.55544	14.7078	0.000125527	0.0154217
ENSG00000185245	GP1BA	-0.627765	3.63306	14.6924	0.000126554	0.015436
ENSG00000155265	GOLGA7B	-0.569188	3.14378	14.6575	0.000128918	0.015603
ENSG00000171848	RRM2	0.68055	3.57313	14.6452	0.000129765	0.015603
ENSG00000058335	RASGRF1	-0.6433	3.23574	14.6242	0.00013122	0.0156669
ENSG00000142156	COL6A1	-0.440074	6.89962	14.588	0.00013376	0.0158585
ENSG00000259357		-3.69257	-1.08037	14.5503	0.000136464	0.0159302
ENSG00000115896	PLCL1	-0.370653	4.67397	14.5205	0.000138644	0.0159302
ENSG00000178860	MSC	-0.371075	6.24711	14.5134	0.000139167	0.0159302
ENSG00000155657	TTN	1.05447	1.53288	14.5115	0.000139306	0.0159302
ENSG00000162654	GBP4	0.537814	3.61657	14.503	0.000139938	0.0159302
ENSG00000198833	UBE2J1	-0.24175	6.54629	14.5021	0.000140002	0.0159302
ENSG00000179163	FUCA1	0.28456	7.83937	14.4789	0.000141742	0.0159344
ENSG00000034053	APBA2	1.03502	1.63734	14.4765	0.000141919	0.0159344
ENSG00000120437	ACAT2	-0.378669	5.37945	14.4142	0.00014669	0.0163618
ENSG00000132514	CLEC10A	0.29731	5.49767	14.369	0.000150254	0.0165931
ENSG00000076344	RGS11	2.98201	-0.646802	14.3543	0.000151433	0.0165931
ENSG00000184357	H1-5	0.719941	4.02427	14.3389	0.000152675	0.0165931
ENSG00000006025	OSBPL7	0.671203	2.80533	14.3389	0.000152679	0.0165931
ENSG00000105639	JAK3	0.392882	4.74081	14.2372	0.000161157	0.0174029
ENSG00000196950	SLC39A10	-0.346299	4.85746	14.2113	0.000163389	0.0175322
ENSG00000211895	IGHA1	2.0197	3.36037	14.1568	0.000168188	0.0179337
ENSG00000065328	MCM10	1.14467	1.59831	14.0694	0.000176183	0.0186687
ENSG00000270116		1.30943	0.675148	14.0481	0.000178191	0.0187643
ENSG00000184292	TACSTD2	-0.321115	6.56488	14.0262	0.000180286	0.0188677
ENSG00000160111	CPAMD8	0.782911	2.47957	13.9749	0.000185268	0.0192702
ENSG00000182463	TSHZ2	1.92884	0.250349	13.9605	0.000186692	0.0192999
ENSG00000173762	CD7	1.27469	0.887553	13.8646	0.000196461	0.0201165
ENSG00000077782	FGFR1	-0.28924	6.36329	13.8598	0.000196965	0.0201165
ENSG00000123095	BHLHE41	-0.260326	7.358	13.8269	0.000200448	0.0203497
ENSG00000130208	APOC1	-0.352721	6.88131	13.7514	0.000208669	0.0210582
ENSG00000166523	CLEC4E	0.337797	5.9301	13.74	0.000209935	0.0210606
ENSG00000100949	RABGGTA	0.275345	5.46656	13.7224	0.000211908	0.0211334
ENSG00000237541	HLA-DQA2	0.407847	4.24477	13.6945	0.000215078	0.0213242
ENSG00000001084	GCLC	-0.271734	6.56532	13.4976	0.000238867	0.0234503
ENSG00000107738	VSIR	0.237026	7.08538	13.4943	0.000239289	0.0234503
ENSG00000134369	NAV1	-0.240058	6.17113	13.4423	0.000246017	0.0239377
ENSG00000139278	GLIPR1	-0.274994	6.08058	13.4341	0.000247086	0.0239377
ENSG00000142765	SYTL1	-0.479339	3.65038	13.3581	0.000257305	0.0246664
ENSG00000283602		1.25087	1.29546	13.3505	0.000258347	0.0246664
ENSG00000213676	ATF6B	0.227745	6.67338	13.346	0.000258972	0.0246664
ENSG00000124491	F13A1	0.338075	5.24712	13.3235	0.000262098	0.0248246
ENSG00000085265	FCN1	0.375994	5.75025	13.2921	0.000266526	0.0249152
ENSG00000177469	CAVIN1	-0.362908	5.30895	13.29	0.000266829	0.0249152
ENSG00000010327	STAB1	0.304296	9.47683	13.2855	0.000267463	0.0249152
ENSG00000169442	CD52	-0.331359	6.33651	13.2614	0.000270921	0.0249715
ENSG00000205362	MT1A	2.45206	0.684036	13.26	0.000271126	0.0249715
ENSG00000138018	SELENOI	-0.34531	4.78329	13.2506	0.000272486	0.0249715
ENSG00000167286	CD3D	0.852009	1.69977	13.2328	0.000275097	0.0250752
ENSG00000158715	SLC45A3	-0.653176	2.49427	13.1841	0.000282333	0.0254016
ENSG00000239218	RPS20P22	-1.60967	0.0776221	13.1789	0.000283114	0.0254016
ENSG00000138433	CIR1	-0.285099	6.3003	13.1785	0.000283172	0.0254016
ENSG00000161955	TNFSF13	0.271858	5.82617	13.1339	0.000290003	0.0258774
ENSG00000184988	TMEM106A	0.231129	6.35818	13.0856	0.000297574	0.026414
ENSG00000121691	CAT	-0.255949	6.01475	12.9452	0.000320743	0.0281909
ENSG00000246263	UBR5-DT	-1.23209	1.02325	12.9379	0.000321994	0.0281909
ENSG00000215483	LINC00598	-4.03395	-1.19597	12.9345	0.000322581	0.0281909
ENSG00000152642	GPD1L	-0.40337	4.26963	12.9213	0.000324867	0.0282451
ENSG00000173918	C1QTNF1	1.07058	1.37641	12.8068	0.000345364	0.029874
ENSG00000185022	MAFF	-0.342144	5.65254	12.7742	0.000351425	0.0302439
ENSG00000158186	MRAS	-0.230701	6.72491	12.7516	0.000355707	0.0304364
ENSG00000135114	OASL	0.436824	3.84207	12.7435	0.000357252	0.0304364
ENSG00000008394	MGST1	-0.361631	4.41072	12.6785	0.000369881	0.0313548
ENSG00000100918	REC8	0.595815	3.63103	12.6442	0.000376734	0.0317769
ENSG00000222009	BTBD19	0.301658	5.80873	12.5808	0.000389738	0.032711
ENSG00000229180	RABGEF1P1	0.266954	6.28928	12.5402	0.000398293	0.0331277
ENSG00000120262	CCDC170	0.457807	3.4902	12.5387	0.000398612	0.0331277
ENSG00000118849	RARRES1	-0.978926	1.61484	12.5032	0.000406248	0.0335977
ENSG00000254901	BORCS8	0.35361	4.35706	12.4938	0.00040831	0.0336043
ENSG00000115718	PROC	-0.65482	3.38678	12.456	0.000416647	0.0341248
ENSG00000276368	H2AC14	1.59047	1.63323	12.4163	0.000425605	0.0346176
ENSG00000181523	SGSH	0.229025	6.84129	12.4113	0.000426748	0.0346176
ENSG00000130513	GDF15	-0.291586	5.17114	12.3844	0.000432927	0.0349516
ENSG00000243716	NPIPB5	0.347085	4.51605	12.3406	0.000443201	0.0355528
ENSG00000107736	CDH23	-0.446681	5.43714	12.3349	0.000444567	0.0355528
ENSG00000099326	MZF1	0.265307	5.43896	12.3028	0.00045229	0.0358035
ENSG00000123989	CHPF	0.328827	4.89359	12.3004	0.000452856	0.0358035
ENSG00000239998	LILRA2	-0.411054	3.7002	12.2956	0.000454038	0.0358035
ENSG00000008517	IL32	0.623634	2.82327	12.266	0.000461275	0.0362058
ENSG00000122378	PRXL2A	-0.228417	6.5889	12.2204	0.000472704	0.0369319
ENSG00000234789		-4.02994	-1.66704	12.1514	0.000490498	0.0381464
ENSG00000163606	CD200R1	-0.804051	2.66779	12.1398	0.000493558	0.038209
ENSG00000175445	LPL	-0.224773	7.48772	12.1224	0.000498195	0.0383927
ENSG00000144824	PHLDB2	1.78878	-0.358343	12.0861	0.000507992	0.0389706
ENSG00000274605	PCCA-DT	-1.24038	0.656008	12.0614	0.000514754	0.0393114
ENSG00000165272	AQP3	-0.298121	5.47544	12.0497	0.000518006	0.0393824
ENSG00000008516	MMP25	0.368322	4.80341	12.0295	0.000523648	0.0396097
ENSG00000181444	ZNF467	0.372425	4.23543	12.0223	0.000525668	0.0396097
ENSG00000171766	GATM	-0.453226	3.56787	12.0005	0.000531857	0.0398987
ENSG00000074276	CDHR2	1.92613	-0.483299	11.9547	0.000545106	0.0407125
ENSG00000106952	TNFSF8	-0.305953	4.77836	11.933	0.000551479	0.0410078
ENSG00000156414	TDRD9	-0.43982	3.66624	11.8997	0.000561415	0.0415644
ENSG00000002933	TMEM176A	0.234132	6.51605	11.8663	0.000571598	0.0421342
ENSG00000160271	RALGDS	0.286876	5.36128	11.8515	0.000576137	0.042285
ENSG00000163221	S100A12	3.6619	-1.15846	11.8069	0.000590127	0.0431251
ENSG00000180902	D2HGDH	0.295788	5.04149	11.7985	0.000592778	0.0431329
ENSG00000251615		-1.28468	0.614736	11.7787	0.000599136	0.0434092
ENSG00000254838	GVINP1	0.425871	3.93404	11.7662	0.000603163	0.0434572
ENSG00000188404	SELL	0.719424	2.35502	11.7543	0.000607024	0.0434572
ENSG00000183484	GPR132	0.347131	4.40384	11.7529	0.000607488	0.0434572
ENSG00000072694	FCGR2B	0.366615	5.42978	11.695	0.000626676	0.0446415
ENSG00000131747	TOP2A	0.549571	3.51812	11.6497	0.000642132	0.0455511
ENSG00000107798	LIPA	-0.259702	9.9596	11.6035	0.000658276	0.0462223
ENSG00000136478	TEX2	-0.24164	6.07104	11.5964	0.000660793	0.0462223
ENSG00000107036	RIC1	0.21346	6.42956	11.5962	0.00066087	0.0462223
ENSG00000130589	HELZ2	0.274635	7.06926	11.5702	0.000670173	0.0462223
ENSG00000117724	CENPF	0.514752	3.76598	11.5699	0.000670298	0.0462223
ENSG00000152102	FAM168B	-0.21746	6.79578	11.5698	0.00067031	0.0462223
ENSG00000134545	KLRC1	2.53457	-1.51078	11.5688	0.000670679	0.0462223
ENSG00000169330	MINAR1	-0.92783	1.36203	11.5569	0.00067497	0.0463288
ENSG00000187837	H1-2	0.299163	5.63544	11.5495	0.00067769	0.0463288
ENSG00000107742	SPOCK2	0.455222	4.20282	11.53	0.000684822	0.0466284
ENSG00000139572	GPR84	0.421313	5.58549	11.4812	0.00070305	0.0476781
ENSG00000090659	CD209	0.321285	6.91531	11.4639	0.000709627	0.0479323
ENSG00000198286	CARD11	0.566385	2.81614	11.4407	0.000718518	0.0483403
ENSG00000262580		0.265752	5.38119	11.4134	0.000729148	0.0488616
ENSG00000125730	C3	0.23317	8.12373	11.4046	0.000732643	0.0489025
ENSG00000280222		0.532943	3.24368	11.3834	0.00074104	0.049269
ENSG00000279801		0.449893	3.46335	11.3739	0.000744815	0.0493265
ENSG00000242396		-4.44116	-1.07295	11.3623	0.000749499	0.0494436
ENSG00000264853		0.405501	3.96137	11.3129	0.000769693	0.050579
ENSG00000152270	PDE3B	-0.24068	5.72257	11.2991	0.00077545	0.0506854
ENSG00000167085	PHB1	-0.245404	6.14025	11.2947	0.000777292	0.0506854
ENSG00000111863	ADTRP	-1.00032	1.0548	11.2874	0.000780351	0.0506899
ENSG00000154328	NEIL2	-0.656406	2.27602	11.265	0.00078982	0.0511092
ENSG00000127084	FGD3	0.24574	5.95803	11.253	0.000794925	0.051244
ENSG00000173372	C1QA	0.26264	8.19005	11.2251	0.000806995	0.051825
ENSG00000266933	MADCAM1-AS1	2.10198	-0.821103	11.2122	0.000812631	0.05199
ENSG00000186625	KATNA1	0.471357	3.16986	11.1776	0.000827907	0.052642
ENSG00000135842	NIBAN1	-0.201694	7.99995	11.1751	0.000829032	0.052642
ENSG00000167615	LENG8	0.212334	8.02491	11.1565	0.00083738	0.0528007
ENSG00000100601	ALKBH1	0.418983	3.49743	11.1511	0.00083983	0.0528007
ENSG00000167515	TRAPPC2L	-0.322157	4.38487	11.1488	0.000840875	0.0528007
ENSG00000108786	HSD17B1	-2.18231	-0.445421	11.1237	0.000852317	0.0530914
ENSG00000127774	EMC6	-0.510331	3.50255	11.1196	0.00085422	0.0530914
ENSG00000198417	MT1F	0.292864	6.27531	11.1181	0.000854899	0.0530914
ENSG00000277775	H3C7	0.594376	3.12202	11.0943	0.000865948	0.0535804
ENSG00000185339	TCN2	0.417327	5.01899	11.0853	0.000870162	0.0535804
ENSG00000175063	UBE2C	1.44909	1.24143	11.0808	0.000872255	0.0535804
ENSG00000183784	DOCK8-AS1	-2.005	-0.0660793	11.0711	0.000876848	0.0536681
ENSG00000285730		1.7807	-0.659163	11.0579	0.000883083	0.0538554
ENSG00000110200	ANAPC15	-0.451178	3.7596	11.0427	0.000890347	0.0541038
ENSG00000143786	CNIH3	-0.348393	5.34827	11.0295	0.000896741	0.0542977
ENSG00000279394		1.25236	0.368701	11.0087	0.000906831	0.0546569
ENSG00000226824		0.497315	3.45379	11.0041	0.000909121	0.0546569
ENSG00000144021	CIAO1	-0.211265	6.37087	10.977	0.000922495	0.0552649
ENSG00000229321		1.1627	0.703068	10.9656	0.000928214	0.0553297
ENSG00000157978	LDLRAP1	-0.213491	6.22813	10.9618	0.000930104	0.0553297
ENSG00000176177	ENTHD1	-0.612498	2.69715	10.9414	0.000940404	0.0554368
ENSG00000163930	BAP1	-0.218083	6.50707	10.9373	0.00094245	0.0554368
ENSG00000132016	BRME1	1.49228	-0.0239336	10.9337	0.000944294	0.0554368
ENSG00000136732	GYPC	0.396386	3.9127	10.9324	0.000944982	0.0554368
ENSG00000023892	DEF6	0.312124	5.02826	10.9235	0.000949539	0.0554391
ENSG00000120686	UFM1	-0.275482	5.18367	10.9195	0.000951562	0.0554391
ENSG00000182985	CADM1	-0.279143	5.15142	10.9089	0.00095704	0.0555673
ENSG00000173221	GLRX	-0.261305	7.07517	10.8982	0.000962589	0.0556988
ENSG00000128016	ZFP36	0.233226	5.99361	10.8631	0.000980998	0.0564681
ENSG00000114737	CISH	0.23941	7.05443	10.8602	0.000982546	0.0564681
ENSG00000134419	RPS15A	-0.290165	5.08597	10.8385	0.000994134	0.056941
ENSG00000168710	AHCYL1	-0.202365	7.42297	10.8109	0.00100904	0.0575403
ENSG00000131979	GCH1	0.419936	4.06082	10.8066	0.00101138	0.0575403
ENSG00000145293	ENOPH1	-0.301752	4.5336	10.7884	0.00102138	0.0579145
ENSG00000203747	FCGR3A	0.333123	8.11575	10.7536	0.00104079	0.0588185
ENSG00000188001	TPRG1	0.209376	6.62924	10.7103	0.00106539	0.0600086
ENSG00000128268	MGAT3	-1.60888	0.529295	10.6695	0.00108917	0.0611448
ENSG00000166444	DENND2B	0.547075	3.08397	10.6295	0.00111299	0.0621801
ENSG00000250274		0.596597	2.8489	10.6262	0.00111494	0.0621801
ENSG00000204394	VARS1	-0.22716	6.03191	10.6091	0.00112532	0.0625529
ENSG00000228661	STIM1-AS1	2.36002	-0.921281	10.593	0.00113515	0.0627928
ENSG00000186648	CARMIL3	0.442652	3.98816	10.59	0.00113704	0.0627928
ENSG00000128595	CALU	-0.196809	7.61548	10.5507	0.00116141	0.0639305
ENSG00000265206	MIR142HG	0.293556	4.8856	10.5443	0.00116545	0.0639451
ENSG00000183458	PKD1P3	0.366274	4.18647	10.5042	0.00119102	0.0651375
ENSG00000160214	RRP1	-0.23589	5.58329	10.4956	0.00119658	0.0652307
ENSG00000279476		0.515413	3.54987	10.4855	0.00120316	0.0653797
ENSG00000128596	CCDC136	0.963343	0.937458	10.4784	0.0012078	0.0654219
ENSG00000161888	SPC24	1.56787	0.793347	10.4519	0.00122522	0.0659515
ENSG00000280402		1.4986	-0.0408263	10.4517	0.00122536	0.0659515
ENSG00000115233	PSMD14	-0.273302	5.24813	10.4299	0.00123992	0.066524
ENSG00000104998	IL27RA	-0.206383	7.02342	10.414	0.00125064	0.0668875
ENSG00000162909	CAPN2	-0.191861	7.40196	10.3942	0.00126411	0.0673951
ENSG00000240344	PPIL3	-0.372777	3.96542	10.3567	0.00129008	0.0685643
ENSG00000134571	MYBPC3	0.655581	2.34819	10.3477	0.00129633	0.0686814
ENSG00000140740	UQCRC2	-0.213425	6.96353	10.334	0.00130605	0.0689804
ENSG00000173846	PLK3	0.21889	6.8648	10.3233	0.00131365	0.0690625
ENSG00000168298	H1-4	0.208579	6.68104	10.3203	0.00131575	0.0690625
ENSG00000159339	PADI4	-0.735266	2.98185	10.2927	0.00133558	0.0698873
ENSG00000166963	MAP1A	-0.367757	4.47171	10.2848	0.0013413	0.0699706
ENSG00000183397	TEKTIP1	2.21886	-0.702578	10.275	0.00134842	0.0700125
ENSG00000178927	CYBC1	0.195293	6.7149	10.2724	0.00135037	0.0700125
ENSG00000213062		-2.08033	-0.365617	10.2431	0.00137194	0.0709039
ENSG00000277687		0.866915	1.27421	10.2314	0.00138073	0.0709039
ENSG00000226210	WASH8P	0.28597	4.66692	10.2296	0.00138202	0.0709039
ENSG00000104951	IL4I1	0.40889	7.91008	10.2266	0.00138429	0.0709039
ENSG00000101365	IDH3B	-0.222576	5.79047	10.1998	0.00140457	0.0713705
ENSG00000237398	HLA-DPA3	0.586048	2.76148	10.1988	0.00140529	0.0713705
ENSG00000158485	CD1B	-0.369864	5.44995	10.1963	0.00140725	0.0713705
ENSG00000027869	SH2D2A	1.03772	1.12253	10.1924	0.00141024	0.0713705
ENSG00000220785	MTMR9LP	0.66682	2.32721	10.1761	0.00142271	0.0716405
ENSG00000124216	SNAI1	-1.46276	0.0989408	10.1731	0.00142503	0.0716405
ENSG00000243302		0.355128	4.30247	10.169	0.00142825	0.0716405
ENSG00000162337	LRP5	-0.554208	3.38839	10.1499	0.00144306	0.0721702
ENSG00000166311	SMPD1	0.26554	5.2298	10.1351	0.00145472	0.0725392
ENSG00000149418	ST14	-0.261331	5.64198	10.0886	0.0014919	0.0741752
ENSG00000287828		-2.17195	-0.937351	10.07	0.001507	0.0744933
ENSG00000130159	ECSIT	-0.300028	4.494	10.0699	0.00150709	0.0744933
ENSG00000232442	MHENCR	0.536147	2.69936	10.0474	0.00152559	0.0751669
ENSG00000186185	KIF18B	0.865238	2.22713	10.04	0.00153179	0.0751669
ENSG00000170873	MTSS1	0.291821	4.86814	10.0373	0.00153402	0.0751669
ENSG00000182853	VMO1	0.732292	2.6516	10.0278	0.00154194	0.0753372
ENSG00000161533	ACOX1	-0.205523	8.07485	10.0101	0.00155684	0.0758467
ENSG00000132356	PRKAA1	0.259782	5.0388	9.98692	0.00157656	0.0765824
ENSG00000265477		0.558843	2.71205	9.98177	0.00158097	0.0765824
ENSG00000055332	EIF2AK2	0.213076	6.8262	9.94787	0.00161036	0.0777836
ENSG00000158292	GPR153	-0.284232	5.0691	9.92848	0.00162741	0.0783723
ENSG00000112697	TMEM30A	-0.194829	7.46543	9.92353	0.00163179	0.0783723
ENSG00000230225	MTND5P14	0.848856	1.30774	9.88548	0.00166588	0.0797836
ENSG00000289633		0.748214	1.66254	9.85355	0.00169505	0.0809516
ENSG00000137267	TUBB2A	-0.484159	2.87356	9.82689	0.00171979	0.0819025
ENSG00000135424	ITGA7	-0.556957	3.24085	9.79671	0.00174824	0.0830242
ENSG00000200156	RNU5B-1	0.763024	5.67398	9.78388	0.00176049	0.0832458
ENSG00000165678	GHITM	-0.201242	7.03314	9.77724	0.00176686	0.0832458
ENSG00000138795	LEF1	0.825809	1.53202	9.77643	0.00176763	0.0832458
ENSG00000288819		0.783573	1.35583	9.7697	0.00177411	0.0833194
ENSG00000130511	SSBP4	-0.233268	5.95201	9.7559	0.00178749	0.0837155
ENSG00000170891	CYTL1	-0.275675	6.22277	9.73472	0.0018082	0.0844523
ENSG00000153094	BCL2L11	0.319417	4.70572	9.72364	0.00181913	0.0847295
ENSG00000185156	MFSD6L	0.63287	2.39044	9.70923	0.00183345	0.0851623
ENSG00000198785	GRIN3A	0.769046	1.48842	9.69063	0.0018521	0.085226
ENSG00000257539	HSPA8P14	1.31677	0.349415	9.68893	0.00185382	0.085226
ENSG00000140105	WARS1	-0.185242	7.93365	9.68296	0.00185984	0.085226
ENSG00000183943	PRKX	-0.222278	5.76583	9.67714	0.00186575	0.085226
ENSG00000131370	SH3BP5	-0.204602	7.89313	9.67712	0.00186576	0.085226
ENSG00000136802	LRRC8A	-0.209994	6.12193	9.67567	0.00186725	0.085226
ENSG00000135899	SP110	0.282051	5.50218	9.67295	0.00187	0.085226
ENSG00000065357	DGKA	0.273727	5.01163	9.6652	0.00187791	0.0853569
ENSG00000205746	PKD1P4	0.420762	3.51006	9.65185	0.00189161	0.0853875
ENSG00000211746	TRBV19	2.40767	-1.00359	9.64804	0.00189553	0.0853875
ENSG00000136628	EPRS1	-0.186223	6.98455	9.64791	0.00189567	0.0853875
ENSG00000160185	UBASH3A	1.09169	1.04538	9.64369	0.00190004	0.0853875
ENSG00000137673	MMP7	0.741688	2.65755	9.64008	0.00190377	0.0853875
ENSG00000090889	KIF4A	1.03777	1.55484	9.63291	0.00191122	0.0854955
ENSG00000111667	USP5	-0.195785	6.3452	9.61731	0.00192751	0.085671
ENSG00000258317		-1.62032	-0.243853	9.61572	0.00192919	0.085671
ENSG00000153815	CMIP	0.194712	7.33351	9.61466	0.0019303	0.085671
ENSG00000232176		-1.6176	-0.339599	9.59904	0.00194679	0.0861774
ENSG00000056972	TRAF3IP2	0.344538	4.04647	9.55869	0.00199005	0.0878629
ENSG00000125630	POLR1B	0.295546	4.53636	9.55052	0.00199893	0.0880257
ENSG00000248810	LINC02432	0.31659	4.42553	9.54399	0.00200606	0.0881106
ENSG00000267272	LINC01140	-1.91169	-0.264537	9.53335	0.00201772	0.0883937
ENSG00000186767	SPIN4	-0.531098	2.74434	9.51263	0.00204062	0.0888563
ENSG00000067191	CACNB1	0.705527	1.81985	9.5113	0.0020421	0.0888563
ENSG00000169432	SCN9A	-0.410098	4.12261	9.5096	0.002044	0.0888563
ENSG00000228097	MTATP6P11	-1.28271	0.419081	9.49606	0.00205914	0.0892673
ENSG00000167315	ACAA2	-0.290406	5.44159	9.4785	0.00207894	0.0892673
ENSG00000181722	ZBTB20	0.313316	4.48001	9.4776	0.00207995	0.0892673
ENSG00000100580	TMED8	-0.227139	5.5383	9.46699	0.00209202	0.0892673
ENSG00000138381	ASNSD1	-0.571619	2.58436	9.46611	0.00209303	0.0892673
ENSG00000041982	TNC	-0.342657	7.4587	9.46395	0.00209549	0.0892673
ENSG00000149782	PLCB3	0.208932	5.91838	9.46046	0.00209948	0.0892673
ENSG00000116815	CD58	-0.254094	5.42069	9.46045	0.0020995	0.0892673
ENSG00000139116	KIF21A	-0.455476	3.11923	9.45927	0.00210084	0.0892673
ENSG00000139514	SLC7A1	-0.201534	6.66297	9.44531	0.0021169	0.089473
ENSG00000189337	KAZN	-1.27889	0.711566	9.43869	0.00212455	0.089473
ENSG00000172543	CTSW	-0.398673	3.68246	9.43777	0.00212561	0.089473
ENSG00000136997	MYC	0.218867	5.7917	9.43676	0.00212679	0.089473
ENSG00000141068	KSR1	0.251642	6.05961	9.42457	0.00214097	0.0898465
ENSG00000275126	H4C13	0.963121	0.735008	9.41982	0.00214652	0.0898572
ENSG00000272695	GAS6-DT	-3.14034	-1.19492	9.41094	0.00215695	0.0900713
ENSG00000100288	CHKB	0.812315	1.32935	9.38413	0.00218872	0.0911733
ENSG00000258867	HISLA	0.732923	1.92793	9.36851	0.00220745	0.0917132
ENSG00000080947	CROCCP3	0.440261	3.17888	9.36432	0.0022125	0.0917132
ENSG00000243649	CFB	0.927194	1.24063	9.2972	0.00229504	0.0949026
ENSG00000104164	BLOC1S6	-0.212675	5.86722	9.28539	0.00230989	0.0952842
ENSG00000187554	TLR5	0.356643	3.71338	9.27425	0.00232398	0.0956331
ENSG00000213722	DDAH2	0.271165	4.94855	9.24579	0.00236037	0.0968589
ENSG00000142173	COL6A2	-0.498421	5.5822	9.24205	0.0023652	0.0968589
ENSG00000182866	LCK	0.553809	2.69969	9.22352	0.00238926	0.0973957
ENSG00000220205	VAMP2	0.290001	4.52771	9.22311	0.0023898	0.0973957
ENSG00000166689	PLEKHA7	0.314029	4.99171	9.20348	0.00241556	0.0981037
ENSG00000143067	ZNF697	-0.235428	6.37179	9.20107	0.00241874	0.0981037
ENSG00000101460	MAP1LC3A	0.492662	3.13749	9.19319	0.00242917	0.0982916
ENSG00000101082	SLA2	0.694699	1.89136	9.18149	0.00244476	0.0985124
ENSG00000196189	SEMA4A	0.270948	6.58902	9.17704	0.0024507	0.0985124
ENSG00000116473	RAP1A	-0.203485	6.14236	9.17602	0.00245206	0.0985124
ENSG00000103274	NUBP1	-0.275304	4.64672	9.16623	0.00246522	0.0985906
ENSG00000233527	ZNF529-AS1	0.648157	2.06529	9.16592	0.00246564	0.0985906
ENSG00000126091	ST3GAL3	0.42149	3.32243	9.15281	0.00248337	0.0988709
ENSG00000120137	PANK3	-0.182264	6.9357	9.15211	0.00248431	0.0988709
ENSG00000108821	COL1A1	-0.471794	3.97697	9.13814	0.00250335	0.0989896
ENSG00000282022		-2.89762	-1.4084	9.13806	0.00250346	0.0989896
ENSG00000015285	WAS	0.187544	6.41638	9.13708	0.00250481	0.0989896
ENSG00000243927	MRPS6	-0.247443	5.51477	9.11619	0.00253356	0.0998932
ENSG00000147894	C9orf72	0.272742	5.14754	9.11122	0.00254046	0.0999328
ENSG00000116991	SIPA1L2	-0.203338	6.11858	9.09798	0.00255892	0.100426
ENSG00000158457	TSPAN33	-0.187251	7.39641	9.09358	0.00256508	0.100435
ENSG00000151718	WWC2	0.2814	4.82596	9.08496	0.00257721	0.100677
ENSG00000197971	MBP	-0.185616	6.74523	9.07745	0.00258781	0.100782
ENSG00000272913	LINC03052	1.87409	-0.895222	9.07466	0.00259176	0.100782
ENSG00000203326	ZNF525	-0.431247	3.2036	9.06763	0.00260173	0.100938
ENSG00000128641	MYO1B	-0.416296	4.77871	9.02598	0.00266169	0.103028
ENSG00000279668		0.789418	2.02361	9.01644	0.00267563	0.103109
ENSG00000137955	RABGGTB	-0.25775	4.97074	9.00945	0.00268588	0.103109
ENSG00000072571	HMMR	0.922904	1.4032	9.00885	0.00268675	0.103109
ENSG00000197766	CFD	0.315379	5.2105	9.00794	0.0026881	0.103109
ENSG00000204381	LAYN	-1.62593	1.05379	8.99297	0.0027102	0.103681
ENSG00000010322	NISCH	0.208392	6.39881	8.98407	0.00272343	0.103681
ENSG00000149582	TMEM25	1.54122	-0.38628	8.98139	0.00272743	0.103681
ENSG00000183160	TMEM119	0.687676	2.25639	8.98136	0.00272747	0.103681
ENSG00000147872	PLIN2	-0.231585	6.9215	8.96927	0.00274558	0.104135
ENSG00000186583	SPATC1	1.29612	1.20195	8.95829	0.00276213	0.104529
ENSG00000002587	HS3ST1	0.434002	3.067	8.94459	0.00278293	0.105082
ENSG00000154898	CCDC144CP	-1.47275	0.515861	8.92923	0.00280643	0.105507
ENSG00000175264	CHST1	-2.17584	-0.872388	8.92909	0.00280664	0.105507
ENSG00000180448	ARHGAP45	0.183935	6.86966	8.9206	0.00281971	0.105764
ENSG00000129465	RIPK3	0.30695	4.81071	8.90998	0.00283617	0.106147
ENSG00000117318	ID3	0.289166	5.03773	8.90092	0.00285027	0.10644
ENSG00000164483	SAMD3	0.856828	1.47711	8.87729	0.00288741	0.107378
ENSG00000248360	LINC00504	-0.716719	1.98918	8.87686	0.00288808	0.107378
ENSG00000038427	VCAN	-0.308223	4.89401	8.86611	0.00290514	0.107592
ENSG00000278982		-1.27869	0.515725	8.86524	0.00290652	0.107592
ENSG00000129667	RHBDF2	0.187775	7.09202	8.84828	0.00293365	0.108251
ENSG00000139641	ESYT1	-0.177042	8.22946	8.84614	0.00293709	0.108251
ENSG00000276600	RAB7B	-0.190757	6.78501	8.84064	0.00294596	0.108342
ENSG00000061273	HDAC7	0.189892	6.22397	8.83116	0.0029613	0.108671
ENSG00000137474	MYO7A	0.307789	5.33063	8.81872	0.00298155	0.108958
ENSG00000058063	ATP11B	-0.203042	6.17811	8.81846	0.00298197	0.108958
ENSG00000123700	KCNJ2	-0.232276	5.42743	8.80505	0.00300398	0.109526
ENSG00000110665	C11orf21	-0.232418	5.34611	8.79853	0.00301473	0.109682
ENSG00000163297	ANTXR2	0.288995	6.45376	8.78833	0.00303163	0.11006
ENSG00000211459	MT-RNR1	2.87728	12.6203	8.77536	0.00305328	0.11061
ENSG00000214812	ARL8BP2	1.35493	-0.102065	8.75421	0.00308888	0.111661
ENSG00000100385	IL2RB	0.422267	3.78077	8.74273	0.0031084	0.112127
ENSG00000085999	RAD54L	0.915205	1.37016	8.73516	0.00312132	0.112354
ENSG00000139178	C1RL	0.311311	5.21938	8.71943	0.00314837	0.112757
ENSG00000037757	MRI1	0.276282	4.40674	8.71917	0.00314881	0.112757
ENSG00000103227	LMF1	0.383095	4.03886	8.71706	0.00315247	0.112757
ENSG00000131203	IDO1	-1.26152	0.538249	8.70275	0.0031773	0.113397
ENSG00000076928	ARHGEF1	0.170995	7.60296	8.69907	0.00318373	0.113397
ENSG00000197070	ARRDC1	0.280798	4.96964	8.69395	0.00319268	0.113477
ENSG00000184613	NELL2	1.10254	1.03734	8.6758	0.00322464	0.114373
ENSG00000205309	NT5M	-1.0645	0.819704	8.66959	0.00323564	0.114402
ENSG00000143382	ADAMTSL4	0.190882	8.28326	8.66774	0.00323892	0.114402
ENSG00000130203	APOE	-0.261569	10.4616	8.65946	0.00325367	0.114587
ENSG00000073605	GSDMB	0.599239	2.64494	8.65721	0.00325769	0.114587
ENSG00000048392	RRM2B	-0.198424	6.41734	8.64445	0.0032806	0.114966
ENSG00000084710	EFR3B	-0.258696	5.75324	8.64018	0.0032883	0.114966
ENSG00000114631	PODXL2	1.0794	0.917072	8.63988	0.00328882	0.114966
ENSG00000284606		-1.05379	0.604791	8.62814	0.00331009	0.115472
ENSG00000162493	PDPN	0.212797	6.93561	8.62198	0.00332131	0.115625
ENSG00000104055	TGM5	-6.711	-1.75855	8.61657	0.00333119	0.115731
ENSG00000140382	HMG20A	0.244088	4.97252	8.5996	0.00336237	0.116576
ENSG00000279981		0.825157	1.25526	8.59445	0.00337189	0.116667
ENSG00000197601	FAR1	-0.198839	6.69526	8.58402	0.00339126	0.117098
ENSG00000278873		-3.30087	-0.688969	8.57557	0.00340704	0.117175
ENSG00000255823		3.18708	0.31789	8.57306	0.00341173	0.117175
ENSG00000132294	EFR3A	-0.197892	7.00819	8.57174	0.00341421	0.117175
ENSG00000285534		0.639234	1.79771	8.56547	0.00342599	0.117261
ENSG00000239713	APOBEC3G	0.271315	4.66975	8.55976	0.00343675	0.117261
ENSG00000269902		-1.72277	-0.0667213	8.55793	0.00344019	0.117261
ENSG00000240498	CDKN2B-AS1	-0.724195	2.00101	8.55572	0.00344439	0.117261
ENSG00000242802	AP5Z1	0.180301	6.4771	8.54812	0.00345879	0.117516
ENSG00000069345	DNAJA2	-0.21465	5.53644	8.53251	0.00348858	0.118059
ENSG00000143575	HAX1	-0.281797	4.75478	8.53244	0.00348872	0.118059
ENSG00000164023	SGMS2	-0.220272	5.47037	8.52107	0.00351058	0.118562
ENSG00000137877	SPTBN5	0.326925	4.74817	8.51405	0.00352414	0.118632
ENSG00000179010	MRFAP1	-0.179824	6.75644	8.51277	0.00352663	0.118632
ENSG00000263528	IKBKE	0.189059	6.54514	8.50545	0.00354084	0.118874
ENSG00000067167	TRAM1	-0.180001	7.34993	8.48957	0.00357188	0.119486
ENSG00000136854	STXBP1	-0.265354	5.18168	8.48628	0.00357835	0.119486
ENSG00000163527	STT3B	-0.177527	7.19013	8.48534	0.00358021	0.119486
ENSG00000155368	DBI	-0.190918	7.12379	8.46999	0.00361054	0.119545
ENSG00000088538	DOCK3	-0.228895	5.59845	8.46739	0.00361571	0.119545
ENSG00000119013	NDUFB3	-0.314203	4.12448	8.46334	0.00362375	0.119545
ENSG00000108556	CHRNE	0.651344	2.10201	8.46264	0.00362515	0.119545
ENSG00000134285	FKBP11	0.338412	3.95062	8.45942	0.00363158	0.119545
ENSG00000176148	TCP11L1	0.264278	4.87126	8.45762	0.00363516	0.119545
ENSG00000176049	JAKMIP2	-0.18265	7.31461	8.45742	0.00363557	0.119545
ENSG00000133321	PLAAT4	0.779534	1.41001	8.45602	0.00363838	0.119545
ENSG00000005471	ABCB4	1.58043	0.0793582	8.43748	0.00367565	0.120536
ENSG00000104695	PPP2CB	-0.215099	5.6496	8.42301	0.00370503	0.120904
ENSG00000000938	FGR	-0.181789	8.60702	8.42217	0.00370673	0.120904
ENSG00000238961	SNORA47	0.668824	3.40973	8.42142	0.00370827	0.120904
ENSG00000186174	BCL9L	0.210668	6.4974	8.40649	0.00373885	0.121503
ENSG00000211892	IGHG4	3.51211	-0.3809	8.40544	0.00374099	0.121503
ENSG00000177575	CD163	0.29655	9.41192	8.3906	0.00377167	0.122258
ENSG00000100105	PATZ1	0.282245	4.36982	8.38385	0.0037857	0.122258
ENSG00000152766	ANKRD22	0.439483	3.18041	8.38377	0.00378585	0.122258
ENSG00000170579	DLGAP1	1.81919	-0.165287	8.38016	0.0037934	0.122268
ENSG00000108960	MMD	-0.279954	4.43553	8.3718	0.00381087	0.122586
ENSG00000010818	HIVEP2	0.291623	4.50993	8.36855	0.0038177	0.122586
ENSG00000167862	MRPL58	-0.466241	3.29289	8.35326	0.00384996	0.123388
ENSG00000134917	ADAMTS8	1.74449	-0.854297	8.3444	0.00386878	0.123757
ENSG00000185825	BCAP31	-0.179405	8.63791	8.33433	0.00389029	0.123902
ENSG00000184575	XPOT	-0.184618	6.56058	8.33238	0.00389445	0.123902
ENSG00000175334	BANF1	-0.232319	5.50603	8.33203	0.00389522	0.123902
ENSG00000054793	ATP9A	-0.705064	1.67007	8.31945	0.00392228	0.124529
ENSG00000268543		1.74861	-0.568925	8.30934	0.00394418	0.124932
ENSG00000205045	SLFN12L	0.425194	3.6344	8.30679	0.00394972	0.124932
ENSG00000085721	RRN3	-0.313925	4.23731	8.30133	0.0039616	0.125074
ENSG00000164308	ERAP2	-0.226019	5.34224	8.29298	0.00397986	0.125277
ENSG00000137642	SORL1	0.26668	6.32934	8.29164	0.00398279	0.125277
ENSG00000223949	ROR1-AS1	-0.800542	1.49217	8.27681	0.00401546	0.125726
ENSG00000260630	SNAI3-AS1	0.396542	3.46839	8.27631	0.00401657	0.125726
ENSG00000285851		-0.742376	1.79691	8.27506	0.00401932	0.125726
ENSG00000205323	SARNP	0.726435	1.61466	8.27095	0.00402843	0.125779
ENSG00000254325		0.522377	2.31669	8.25747	0.00405847	0.126484
ENSG00000276015		-3.37044	-1.57816	8.23404	0.0041112	0.127712
ENSG00000152234	ATP5F1A	-0.168363	8.26818	8.22554	0.0041305	0.127712
ENSG00000157870	PRXL2B	-0.197123	7.13927	8.2251	0.0041315	0.127712
ENSG00000160219	GAB3	0.234948	5.32378	8.22159	0.00413948	0.127712
ENSG00000174886	NDUFA11	-0.310482	4.09825	8.22071	0.00414149	0.127712
ENSG00000226048	YBX1P8	1.76297	-0.801101	8.21568	0.004153	0.127712
ENSG00000196747	H2AC13	0.572645	2.60925	8.21513	0.00415425	0.127712
ENSG00000101224	CDC25B	0.186809	6.13108	8.21343	0.00415814	0.127712
ENSG00000163734	CXCL3	0.300566	5.17213	8.20229	0.00418375	0.128264
ENSG00000143933	CALM2	-0.179578	7.38058	8.19157	0.00420854	0.128264
ENSG00000103642	LACTB	-0.183199	6.27566	8.18841	0.00421588	0.128264
ENSG00000111145	ELK3	0.294126	4.31477	8.18757	0.00421783	0.128264
ENSG00000113645	WWC1	1.10481	1.00219	8.18717	0.00421877	0.128264
ENSG00000155307	SAMSN1	0.315014	4.65605	8.186	0.00422149	0.128264
ENSG00000070882	OSBPL3	-0.208593	5.7701	8.17709	0.00424228	0.12849
ENSG00000174672	BRSK2	1.39828	-0.156074	8.17631	0.0042441	0.12849
ENSG00000105609	LILRB5	0.351408	6.37959	8.1684	0.00426266	0.128822
ENSG00000077044	DGKD	0.241817	4.82515	8.16468	0.00427139	0.128856
ENSG00000185909	KLHDC8B	0.385793	5.04042	8.14753	0.00431199	0.129793
ENSG00000163807	KIAA1143	-0.374287	3.88927	8.14511	0.00431775	0.129793
ENSG00000260404		0.313403	4.42344	8.14065	0.00432837	0.129882
ENSG00000224614	TNK2-AS1	1.21409	0.335516	8.13458	0.00434289	0.129969
ENSG00000069399	BCL3	0.206753	6.25579	8.13281	0.00434713	0.129969
ENSG00000075239	ACAT1	-0.279134	4.30098	8.12913	0.00435597	0.129969
ENSG00000160305	DIP2A	0.18759	6.69464	8.12665	0.00436193	0.129969
ENSG00000106665	CLIP2	-0.18601	6.31648	8.12117	0.00437513	0.130133
ENSG00000275023	MLLT6	0.17272	7.88388	8.11369	0.00439322	0.130442
ENSG00000179144	GIMAP7	0.457436	3.06509	8.10142	0.00442306	0.131071
ENSG00000260912		1.02682	0.819823	8.09494	0.0044389	0.131071
ENSG00000112473	SLC39A7	-0.170491	6.92834	8.0914	0.00444757	0.131071
ENSG00000128203	ASPHD2	-0.452134	3.14306	8.0881	0.00445568	0.131071
ENSG00000170921	TANC2	0.188774	7.03012	8.08155	0.00447183	0.131071
ENSG00000289023		1.69529	-1.04881	8.08067	0.00447398	0.131071
ENSG00000086200	IPO11	-0.33104	3.94877	8.07984	0.00447604	0.131071
ENSG00000012779	ALOX5	0.226666	7.51659	8.07976	0.00447624	0.131071
ENSG00000173540	GMPPB	-0.252994	4.95219	8.07179	0.00449598	0.131422
ENSG00000210082	MT-RNR2	2.57192	13.2915	8.06533	0.00451204	0.131665
ENSG00000141665	FBXO15	-1.54339	-0.255828	8.06183	0.00452075	0.131692
ENSG00000124120	TTPAL	0.354749	3.50249	8.05485	0.00453819	0.131973
ENSG00000259436	POU2F2-AS2	-1.22116	0.178269	8.03798	0.00458067	0.132981
ENSG00000186166	CENATAC	0.268547	4.4808	8.03348	0.00459205	0.132995
ENSG00000111912	NCOA7	-0.242973	5.03417	8.02821	0.00460543	0.132995
ENSG00000178726	THBD	0.33338	4.20624	8.02676	0.00460912	0.132995
ENSG00000226849		-2.10086	-0.86808	8.02542	0.00461254	0.132995
ENSG00000286219	NOTCH2NLC	0.269839	4.68159	8.0124	0.00464582	0.133727
ENSG00000240143		1.40917	-0.563354	7.99046	0.00470245	0.135128
ENSG00000214401	KANSL1-AS1	-1.04676	0.972143	7.98686	0.0047118	0.135167
ENSG00000221869	CEBPD	0.361725	3.71536	7.97957	0.00473082	0.135371
ENSG00000024526	DEPDC1	1.90794	-0.294143	7.97671	0.0047383	0.135371
ENSG00000243566	UPK3B	0.68131	1.75473	7.97497	0.00474285	0.135371
ENSG00000283338		2.20842	-0.900618	7.97035	0.00475498	0.135489
ENSG00000071539	TRIP13	0.846364	1.09017	7.96725	0.00476312	0.135493
ENSG00000143344	RGL1	0.196592	7.05678	7.93861	0.00483909	0.137424
ENSG00000167077	MEI1	0.388411	4.51547	7.89762	0.00495	0.140338
ENSG00000154146	NRGN	-0.259091	5.01855	7.89067	0.00496905	0.140643
ENSG00000117450	PRDX1	-0.188195	8.97499	7.88372	0.00498818	0.140935
ENSG00000198612	COPS8	-0.330932	3.93143	7.87602	0.00500946	0.140935
ENSG00000240233	RN7SL587P	1.87449	-0.503689	7.87557	0.00501072	0.140935
ENSG00000258303		-2.82402	-1.56487	7.87374	0.00501579	0.140935
ENSG00000173457	PPP1R14B	-0.216445	5.56375	7.86986	0.00502656	0.140935
ENSG00000116237	ICMT	-0.185854	6.03938	7.86623	0.00503666	0.140935
ENSG00000127511	SIN3B	0.204453	5.6373	7.8659	0.00503756	0.140935
ENSG00000116288	PARK7	-0.198829	6.0607	7.86182	0.00504896	0.140959
ENSG00000188921	HACD4	-0.303284	4.17528	7.85964	0.00505504	0.140959
ENSG00000167081	PBX3	-0.208543	5.6108	7.84696	0.00509062	0.141718
ENSG00000287265		1.64083	-0.398553	7.83835	0.00511493	0.142162
ENSG00000229794	MTCYBP32	-3.01929	-1.61272	7.83099	0.0051358	0.142508
ENSG00000248671		1.92412	-0.694564	7.82691	0.00514741	0.142597
ENSG00000169908	TM4SF1	-1.45539	-0.308979	7.81804	0.00517272	0.143064
ENSG00000203797	DDO	-1.10428	0.650157	7.80757	0.00520278	0.143455
ENSG00000239305	RNF103	0.281355	4.14843	7.80722	0.00520378	0.143455
ENSG00000185669	SNAI3	-0.444059	3.34907	7.80426	0.00521232	0.143457
ENSG00000109805	NCAPG	0.740159	1.74932	7.79427	0.0052412	0.143688
ENSG00000215769	ARHGAP27P1-BPTFP1-KPNA2P3	0.554046	2.39043	7.79365	0.00524301	0.143688
ENSG00000141030	COPS3	-0.266252	4.56861	7.79074	0.00525147	0.143688
ENSG00000139053	PDE6H	-2.03606	-0.753021	7.78967	0.00525459	0.143688
ENSG00000255986	MT1JP	1.67127	0.335896	7.78061	0.00528099	0.144177
ENSG00000255398	HCAR3	-0.352593	4.56124	7.77307	0.00530309	0.144548
ENSG00000241187	RPL21P57	1.23544	0.0376655	7.76787	0.00531839	0.144732
ENSG00000123416	TUBA1B	-0.19596	8.71282	7.7604	0.00534041	0.145098
ENSG00000162772	ATF3	-0.230217	5.72362	7.74536	0.00538508	0.146078
ENSG00000163516	ANKZF1	0.300045	4.14892	7.74004	0.00540095	0.146274
ENSG00000159189	C1QC	0.2155	9.48335	7.7364	0.00541186	0.146336
ENSG00000169385	RNASE2	1.2657	1.81946	7.73068	0.00542903	0.146566
ENSG00000105287	PRKD2	0.275852	4.48719	7.71307	0.00548226	0.147768
ENSG00000223745	CCDC18-AS1	0.277041	4.31648	7.69916	0.00552465	0.148422
ENSG00000131828	PDHA1	-0.198555	5.94115	7.69654	0.00553268	0.148422
ENSG00000158747	NBL1	0.442765	3.20443	7.69651	0.00553276	0.148422
ENSG00000267731		1.90901	-0.697418	7.6679	0.00562117	0.150041
ENSG00000169255	B3GALNT1	0.681691	1.45243	7.66665	0.00562507	0.150041
ENSG00000169282	KCNAB1	1.29767	-0.129784	7.66563	0.00562825	0.150041
ENSG00000129235	TXNDC17	-0.359384	3.84247	7.66377	0.00563406	0.150041
ENSG00000148450	MSRB2	0.52391	2.40822	7.66271	0.00563738	0.150041
ENSG00000014914	MTMR11	1.20357	0.289695	7.6565	0.00565682	0.150213
ENSG00000104312	RIPK2	-0.257836	5.16945	7.65498	0.00566158	0.150213
ENSG00000160539	PLPP7	0.946612	0.942207	7.6445	0.00569456	0.150547
ENSG00000100399	CHADL	1.4213	-0.18079	7.64379	0.0056968	0.150547
ENSG00000142207	URB1	0.209503	5.32925	7.64253	0.0057008	0.150547
ENSG00000241468	ATP5MF	-0.248517	5.035	7.6318	0.0057348	0.151058
ENSG00000289149		-1.04886	0.341098	7.63081	0.00573796	0.151058
ENSG00000199994	RNA5SP145	2.86795	-0.699855	7.62772	0.00574779	0.151082
ENSG00000078487	ZCWPW1	-0.938651	1.09062	7.6245	0.00575807	0.151118
ENSG00000111644	ACRBP	-0.786848	1.24259	7.6119	0.00579843	0.151942
ENSG00000164935	DCSTAMP	-0.210564	6.43464	7.60824	0.00581021	0.152016
ENSG00000223305	RN7SKP30	0.973794	0.446071	7.59953	0.00583835	0.152517
ENSG00000149115	TNKS1BP1	-0.173874	6.78165	7.58542	0.00588422	0.153479
ENSG00000130413	STK33	1.33859	0.00502412	7.57879	0.00590592	0.153808
ENSG00000006555	TTC22	1.32279	-0.200632	7.57368	0.00592266	0.154007
ENSG00000120925	RNF170	-0.280114	4.26634	7.56779	0.00594206	0.154033
ENSG00000261512		0.632595	1.83978	7.56747	0.0059431	0.154033
ENSG00000231607	DLEU2	0.21952	5.27704	7.56511	0.0059509	0.154033
ENSG00000139990	DCAF5	0.180905	6.3211	7.55926	0.00597026	0.154299
ENSG00000139998	RAB15	-0.852515	1.74417	7.55354	0.00598924	0.154553
ENSG00000204899	MZT1	-0.575501	2.32268	7.54958	0.00600239	0.154657
ENSG00000122122	SASH3	0.186352	6.46353	7.54328	0.00602344	0.154964
ENSG00000005893	LAMP2	-0.182309	7.61514	7.53153	0.00606285	0.155531
ENSG00000278828	H3C10	0.445591	3.2574	7.53007	0.00606776	0.155531
ENSG00000167524	RSKR	0.274519	4.42249	7.52514	0.00608438	0.155531
ENSG00000231167	YBX1P2	-1.91933	-0.457412	7.52453	0.00608646	0.155531
ENSG00000222005	LINC01118	1.52742	-0.7862	7.52063	0.00609963	0.155531
ENSG00000123342	MMP19	0.192216	5.96554	7.51637	0.00611407	0.155531
ENSG00000197763	TXNRD3	-0.333353	4.04315	7.51511	0.00611837	0.155531
ENSG00000264456		0.349176	3.50334	7.51496	0.00611888	0.155531
ENSG00000276931		1.39385	-0.257541	7.50756	0.00614405	0.155928
ENSG00000252835	SCARNA21	0.280999	4.44786	7.50401	0.00615619	0.155928
ENSG00000135046	ANXA1	-0.175671	7.92378	7.49719	0.00617953	0.155928
ENSG00000274070	CASTOR2	-0.23387	4.98437	7.49371	0.00619147	0.155928
ENSG00000170989	S1PR1	0.685154	2.15327	7.49127	0.0061999	0.155928
ENSG00000260368		1.6137	-0.758536	7.4912	0.00620012	0.155928
ENSG00000065320	NTN1	-1.4208	0.709915	7.49076	0.00620164	0.155928
ENSG00000223813	PRR15-DT	-1.54897	-2.05378	7.4889	0.00620804	0.155928
ENSG00000160345	PIERCE1	2.72431	-0.46922	7.47265	0.00626433	0.157109
ENSG00000166881	NEMP1	-0.238522	6.2907	7.4583	0.00631446	0.157996
ENSG00000111886	GABRR2	-0.712884	1.35499	7.45358	0.00633103	0.157996
ENSG00000154518	ATP5MC3	-0.176902	6.69343	7.4519	0.00633696	0.157996
ENSG00000101040	ZMYND8	0.183058	7.066	7.45189	0.006337	0.157996
ENSG00000226085	UQCRFS1P1	0.706479	1.37991	7.44217	0.00637129	0.158618
ENSG00000280378		0.991941	0.450575	7.4311	0.0064106	0.158683
ENSG00000253535	ADAM7-AS1	-1.36385	0.5037	7.43015	0.00641399	0.158683
ENSG00000184983	NDUFA6	-0.21961	5.24794	7.42654	0.00642688	0.158683
ENSG00000225783	MIAT	0.366879	4.55136	7.42651	0.00642699	0.158683
ENSG00000116120	FARSB	-0.332541	4.01543	7.42337	0.00643821	0.158683
ENSG00000083099	LYRM2	-0.260373	4.8826	7.42215	0.00644259	0.158683
ENSG00000091106	NLRC4	-0.210713	5.44316	7.42048	0.00644857	0.158683
ENSG00000142089	IFITM3	0.216924	6.32049	7.42042	0.00644879	0.158683
ENSG00000103035	PSMD7	-0.183217	5.9661	7.38441	0.00657916	0.161459
ENSG00000135541	AHI1	-0.261948	4.9894	7.38401	0.00658064	0.161459
ENSG00000185885	IFITM1	0.729581	1.83769	7.37267	0.00662226	0.162199
ENSG00000083454	P2RX5	2.55252	-0.693682	7.37059	0.00662993	0.162199
ENSG00000229980	TOB1-AS1	-0.95393	0.502407	7.33234	0.00677247	0.165185
ENSG00000004846	ABCB5	0.811892	1.36128	7.33232	0.00677254	0.165185
ENSG00000161267	BDH1	0.239704	4.81555	7.32808	0.00678854	0.165185
ENSG00000171051	FPR1	0.418833	3.83392	7.32744	0.00679097	0.165185
ENSG00000199568	RNU5A-1	0.709344	7.19471	7.31877	0.00682381	0.165746
ENSG00000166897	ELFN2	-1.06403	0.922485	7.31008	0.0068569	0.166274
ENSG00000234420	ZNF37BP	0.351419	3.60417	7.30791	0.00686517	0.166274
ENSG00000234617	SNRK-AS1	1.20991	0.131135	7.3033	0.00688281	0.166464
ENSG00000108448	TRIM16L	-1.1891	0.581729	7.29528	0.00691359	0.16697
ENSG00000121413	ZSCAN18	0.32638	4.35823	7.28558	0.00695104	0.167636
ENSG00000176155	CCDC57	0.200626	6.5523	7.26517	0.00703047	0.169147
ENSG00000167523	SPATA33	0.5024	2.42742	7.26284	0.00703958	0.169147
ENSG00000166866	MYO1A	-1.12534	0.418585	7.26181	0.00704364	0.169147
ENSG00000151239	TWF1	-0.252123	4.77852	7.25246	0.00708038	0.169789
ENSG00000151651	ADAM8	0.193795	7.51122	7.24219	0.007121	0.170288
ENSG00000225008	TWF1P2	2.14931	-1.06968	7.24212	0.0071213	0.170288
ENSG00000130881	LRP3	-0.221272	5.21854	7.23261	0.00715909	0.170951
ENSG00000206190	ATP10A	0.37761	3.34806	7.22302	0.00719745	0.171442
ENSG00000212402	SNORA74B	0.342591	5.71193	7.22242	0.00719988	0.171442
ENSG00000138101	DTNB	0.245762	4.52184	7.21771	0.00721879	0.171651
ENSG00000231035	RPL7L1P9	1.29014	0.0956338	7.20728	0.00726084	0.172241
ENSG00000259448	LINC02352	1.3151	0.233081	7.20653	0.00726389	0.172241
ENSG00000273893		-1.46168	-0.445759	7.2014	0.00728466	0.172492
ENSG00000087157	PGS1	0.203116	5.31097	7.19524	0.0073097	0.172509
ENSG00000129353	SLC44A2	0.256093	5.4938	7.19432	0.00731346	0.172509
ENSG00000049759	NEDD4L	0.32001	3.91854	7.19372	0.0073159	0.172509
ENSG00000270722	RNVU1-31	1.09738	0.958526	7.18404	0.00735551	0.172951
ENSG00000271344		2.17011	-0.770789	7.18297	0.0073599	0.172951
ENSG00000263717		1.60401	-0.266046	7.18165	0.00736527	0.172951
ENSG00000172809	RPL38	-0.179007	6.6373	7.17573	0.00738965	0.173074
ENSG00000064547	LPAR2	0.269776	4.52691	7.17542	0.00739091	0.173074
ENSG00000100197	CYP2D6	1.50297	-0.475527	7.17009	0.0074129	0.173277
ENSG00000223692	DIP2A-IT1	1.09607	-0.051217	7.16836	0.00742004	0.173277
ENSG00000116032	GRIN3B	1.41437	-0.532244	7.16203	0.00744629	0.173352
ENSG00000160961	ZNF333	0.30059	3.99965	7.16079	0.00745145	0.173352
ENSG00000188763	FZD9	-1.71838	-1.04557	7.1602	0.0074539	0.173352
ENSG00000165804	ZNF219	-0.200237	5.83763	7.15459	0.00747726	0.173657
ENSG00000121236	TRIM6	1.3684	-0.0549362	7.14661	0.0075106	0.174193
ENSG00000128284	APOL3	0.25209	4.67212	7.13833	0.00754535	0.174474
ENSG00000103876	FAH	0.287	4.32252	7.13651	0.00755299	0.174474
ENSG00000213137	ARF1P2	0.829641	0.884142	7.13484	0.00756002	0.174474
ENSG00000115884	SDC1	-0.525752	2.5329	7.13392	0.0075639	0.174474
ENSG00000061918	GUCY1B1	0.757457	1.5077	7.1208	0.00761947	0.175481
ENSG00000173442	EHBP1L1	0.163188	8.21508	7.11874	0.00762824	0.175481
ENSG00000136463	TACO1	0.578242	2.15956	7.09444	0.00773233	0.177634
ENSG00000138316	ADAMTS14	0.36422	5.24294	7.08835	0.00775867	0.177998
ENSG00000231752	EMBP1	0.96985	1.39309	7.08498	0.00777329	0.178092
ENSG00000163013	FBXO41	0.213568	5.48542	7.07821	0.00780267	0.178239
ENSG00000132821	VSTM2L	-1.51047	-0.37865	7.07635	0.00781078	0.178239
ENSG00000077463	SIRT6	0.248537	4.61802	7.0748	0.00781755	0.178239
ENSG00000198542	ITGBL1	-1.38302	-0.36208	7.07234	0.00782829	0.178239
ENSG00000111181	SLC6A12	-0.271496	4.80397	7.07062	0.0078358	0.178239
ENSG00000158321	AUTS2	0.386179	4.00852	7.06903	0.00784277	0.178239
ENSG00000174943	KCTD13	0.222192	5.00586	7.06634	0.00785454	0.178268
ENSG00000279846		-0.829863	0.943214	7.06049	0.00788026	0.178612
ENSG00000213853	EMP2	0.859795	1.19878	7.0521	0.00791725	0.179211
ENSG00000127585	FBXL16	-1.05185	0.827502	7.0413	0.00796511	0.180054
ENSG00000114446	IFT57	0.571691	2.14485	7.03633	0.00798726	0.180314
ENSG00000198832	SELENOM	0.462628	2.74199	7.02563	0.00803512	0.181154
ENSG00000027075	PRKCH	0.262641	4.33448	7.00974	0.00810676	0.182526
ENSG00000273340	MICE	-0.710357	1.27751	7.00069	0.00814781	0.183207
ENSG00000102100	SLC35A2	-0.27825	4.6435	6.99569	0.00817064	0.183477
ENSG00000090520	DNAJB11	-0.254095	4.86599	6.98784	0.00820655	0.184039
ENSG00000156535	CD109	-0.195664	5.94008	6.98388	0.00822472	0.184133
ENSG00000262227		1.00529	0.102176	6.98065	0.00823958	0.184133
ENSG00000197646	PDCD1LG2	0.221606	5.02064	6.97908	0.00824681	0.184133
ENSG00000170113	NIPA1	-0.279027	4.3752	6.97718	0.00825554	0.184133
ENSG00000277118		1.45733	-0.534947	6.97316	0.00827411	0.184133
ENSG00000166197	NOLC1	-0.20761	5.28911	6.97184	0.00828023	0.184133
ENSG00000164405	UQCRQ	-0.210586	5.44924	6.96765	0.00829964	0.184133
ENSG00000114115	RBP1	0.513438	2.7964	6.96729	0.0083013	0.184133
ENSG00000236552	RPL13AP5	-0.96794	0.896026	6.96384	0.00831732	0.184133
ENSG00000125445	MRPS7	-0.226466	5.03561	6.96341	0.00831932	0.184133
ENSG00000134375	TIMM17A	-0.241519	5.25956	6.9596	0.00833709	0.184285
ENSG00000078589	P2RY10	1.00111	0.365948	6.95336	0.00836621	0.184688
ENSG00000122254	HS3ST2	-0.309777	4.49608	6.94788	0.00839185	0.185014
ENSG00000172432	GTPBP2	0.170958	6.42273	6.94555	0.00840282	0.185015
ENSG00000081377	CDC14B	0.601546	1.59223	6.94169	0.00842096	0.185041
ENSG00000273149		-1.48715	-0.0865723	6.93861	0.00843545	0.185041
ENSG00000198431	TXNRD1	-0.162496	8.44243	6.93833	0.00843677	0.185041
ENSG00000105374	NKG7	0.49902	2.37603	6.93504	0.00845229	0.185142
ENSG00000132688	NES	-0.340598	4.15372	6.92734	0.00848881	0.185702
ENSG00000102178	UBL4A	-0.203678	5.50174	6.91635	0.0085411	0.186459
ENSG00000100726	TELO2	0.228798	5.03217	6.91545	0.0085454	0.186459
ENSG00000166821	PEX11A	0.853903	0.611677	6.9038	0.00860129	0.187437
ENSG00000251705	RNA5-8SP6	4.08106	-0.252704	6.90124	0.00861359	0.187465
ENSG00000172638	EFEMP2	0.698612	1.25472	6.89511	0.00864317	0.187652
ENSG00000145908	ZNF300	-0.658528	1.69049	6.89487	0.00864433	0.187652
ENSG00000204161	TMEM273	-0.186925	6.64433	6.89223	0.00865711	0.187689
ENSG00000007264	MATK	-0.194417	6.75348	6.87646	0.00873382	0.18911
ENSG00000104635	SLC39A14	-0.286518	4.21227	6.87097	0.00876069	0.189321
ENSG00000153823	PID1	0.332914	4.5371	6.86991	0.00876591	0.189321
ENSG00000278384		0.305438	3.79992	6.86425	0.00879369	0.18968
ENSG00000163344	PMVK	-0.271269	4.24913	6.85462	0.00884123	0.190281
ENSG00000115738	ID2	-0.215945	5.57011	6.85406	0.00884401	0.190281
ENSG00000274641	H2BC17	0.64526	2.62771	6.84197	0.00890404	0.191188
ENSG00000110090	CPT1A	-0.173436	6.08108	6.84103	0.00890875	0.191188
ENSG00000109861	CTSC	0.244945	9.98596	6.83697	0.00892899	0.191381
ENSG00000162174	ASRGL1	-0.256962	4.95894	6.82599	0.0089841	0.192319
ENSG00000135002	RFK	-0.346506	3.58929	6.81627	0.0090331	0.193124
ENSG00000213977	TAX1BP3	-0.587112	2.73672	6.80569	0.00908679	0.194027
ENSG00000087253	LPCAT2	-0.181848	7.02542	6.79791	0.00912647	0.194629
ENSG00000287080	H3C3	0.5221	3.3499	6.7888	0.00917314	0.195139
ENSG00000228477		0.784845	1.79177	6.78875	0.00917339	0.195139
ENSG00000182541	LIMK2	0.215878	5.67685	6.78523	0.00919152	0.195279
ENSG00000134207	SYT6	-1.68701	-0.498542	6.78276	0.00920427	0.195306
ENSG00000167280	ENGASE	0.193958	5.7452	6.77825	0.00922755	0.195555
ENSG00000184922	FMNL1	0.166755	8.51553	6.7673	0.0092843	0.196512
ENSG00000279759		0.311088	3.62694	6.76302	0.00930663	0.196739
ENSG00000104885	DOT1L	0.167252	6.67082	6.74956	0.00937708	0.19763
ENSG00000198237	GUSBP13	1.4568	-0.534879	6.74702	0.00939044	0.19763
ENSG00000166503	HDGFL3	0.692134	1.80817	6.7465	0.0093932	0.19763
ENSG00000127184	COX7C	-0.209411	5.76148	6.74608	0.00939541	0.19763
ENSG00000286646	MAP3K5-AS2	-0.185533	6.46488	6.73448	0.00945669	0.198601
ENSG00000135070	ISCA1	-0.310276	4.02506	6.73291	0.009465	0.198601
ENSG00000069482	GAL	-0.29041	5.2701	6.73034	0.00947866	0.198642
ENSG00000279674		0.757185	1.74563	6.71372	0.00956742	0.199633
ENSG00000240024	LINC00888	0.452663	2.45629	6.71263	0.00957326	0.199633
ENSG00000185745	IFIT1	0.247036	6.1582	6.70822	0.00959696	0.199633
ENSG00000259590	LINC02244	-0.506068	2.86275	6.70638	0.00960683	0.199633
ENSG00000256771	ZNF253	0.475361	2.68068	6.70621	0.00960777	0.199633
ENSG00000121064	SCPEP1	-0.152583	7.77979	6.70518	0.00961332	0.199633
ENSG00000136688	IL36G	1.72356	-1.02009	6.70381	0.00962069	0.199633
ENSG00000239884	RN7SL608P	1.82819	-0.868171	6.70327	0.00962362	0.199633
ENSG00000130706	ADRM1	-0.159843	6.71473	6.69924	0.0096454	0.199633
ENSG00000149927	DOC2A	1.8118	-0.271232	6.69852	0.0096493	0.199633
ENSG00000179818	PCBP1-AS1	0.263634	4.44913	6.69697	0.00965769	0.199633
ENSG00000162975	KCNF1	-0.744899	1.42759	6.69452	0.00967097	0.199633
ENSG00000289210		-1.44158	-0.799474	6.69304	0.00967903	0.199633
ENSG00000158805	ZNF276	0.191023	5.55728	6.68725	0.00971047	0.200019
ENSG00000243156	MICAL3	0.368742	4.09453	6.68526	0.00972132	0.200019
ENSG00000125945	ZNF436	-0.340221	3.66457	6.68138	0.0097425	0.200147
ENSG00000104687	GSR	-0.161608	8.15126	6.67921	0.0097544	0.200147
ENSG00000205903	ZNF316	-0.16223	7.29568	6.67764	0.00976296	0.200147
ENSG00000103356	EARS2	-0.2661	4.6355	6.67433	0.00978112	0.200277
ENSG00000173706	HEG1	-0.164181	6.57542	6.67144	0.00979701	0.20036
ENSG00000197093	GAL3ST4	0.510888	4.09467	6.66109	0.00985405	0.201222
ENSG00000204673	AKT1S1	0.220777	6.49138	6.6595	0.00986288	0.201222
ENSG00000134780	DAGLA	-0.180794	6.90142	6.65337	0.00989685	0.201287
ENSG00000109758	HGFAC	2.17413	-1.38879	6.65319	0.00989787	0.201287
ENSG00000140025	EFCAB11	-0.610668	1.896	6.65106	0.00990966	0.201287
ENSG00000094631	HDAC6	0.19257	5.64156	6.6502	0.00991449	0.201287
ENSG00000164120	HPGD	-0.52622	3.31141	6.6478	0.00992782	0.201287
ENSG00000043462	LCP2	0.170711	8.21449	6.6461	0.00993731	0.201287
ENSG00000224470	ATXN1L	-0.179095	6.16929	6.63621	0.00999261	0.201526
ENSG00000282851	BISPR	0.352172	3.44467	6.6362	0.00999268	0.201526
ENSG00000181274	FRAT2	-0.23589	4.97911	6.63602	0.0099937	0.201526
ENSG00000081059	TCF7	0.41725	3.25275	6.63549	0.00999664	0.201526
ENSG00000284930		0.449734	2.68377	6.62858	0.0100355	0.201913
ENSG00000233384	CNIH3-AS2	-1.25014	0.846874	6.62446	0.0100587	0.201913
ENSG00000196839	ADA	0.399154	2.9441	6.6238	0.0100625	0.201913
ENSG00000107281	NPDC1	0.737246	1.15803	6.62362	0.0100635	0.201913
ENSG00000141759	TXNL4A	-0.231928	4.93896	6.61932	0.0100878	0.202162
ENSG00000174837	ADGRE1	0.448613	2.61635	6.61534	0.0101104	0.202375
ENSG00000197696	NMB	-0.522572	2.6377	6.61196	0.0101296	0.20252
ENSG00000080546	SESN1	-0.254736	4.40129	6.59324	0.0102367	0.204194
ENSG00000129244	ATP1B2	-1.29402	2.36431	6.59311	0.0102374	0.204194
ENSG00000182247	UBE2E2	-0.200838	5.27173	6.59052	0.0102523	0.204252
ENSG00000159784	FAM131B	-0.634123	2.2217	6.57273	0.0103553	0.205829
ENSG00000213442	RPL18AP3	-0.940015	0.521739	6.57264	0.0103558	0.205829
ENSG00000109099	PMP22	0.286399	6.84211	6.56697	0.0103889	0.206018
ENSG00000260361		1.21579	-0.439112	6.56685	0.0103896	0.206018
ENSG00000125454	SLC25A19	0.182653	5.76033	6.56292	0.0104125	0.206231
ENSG00000182220	ATP6AP2	-0.161109	8.48949	6.55555	0.0104558	0.206846
ENSG00000236255		-0.708273	1.29708	6.54907	0.0104939	0.206874
ENSG00000089682	RBM41	-0.256437	4.27061	6.54649	0.0105091	0.206874
ENSG00000054965	FAM168A	0.172424	6.54157	6.54619	0.0105109	0.206874
ENSG00000278948		-0.3459	3.42743	6.545	0.0105179	0.206874
ENSG00000182796	TMEM198B	0.248849	4.36486	6.54496	0.0105182	0.206874
ENSG00000106682	EIF4H	-0.169909	7.17924	6.53651	0.0105683	0.207618
ENSG00000001631	KRIT1	0.275555	4.14619	6.52738	0.0106226	0.208376
ENSG00000196743	GM2A	-0.212108	10.3251	6.5259	0.0106314	0.208376
ENSG00000017483	SLC38A5	1.19859	0.0286684	6.51514	0.010696	0.209399
ENSG00000288995		0.506975	2.42068	6.50803	0.0107389	0.209996
ENSG00000280173		0.662771	1.60366	6.50564	0.0107533	0.210037
ENSG00000153283	CD96	0.415591	2.72122	6.50032	0.0107855	0.210322
ENSG00000224464	PGAM1P6	-1.04714	0.211279	6.49913	0.0107927	0.210322
ENSG00000005100	DHX33	0.253143	4.47935	6.49432	0.010822	0.210467
ENSG00000198837	DENND4B	0.148056	7.713	6.49382	0.010825	0.210467
ENSG00000143153	ATP1B1	-0.218606	6.27506	6.48627	0.0108711	0.211121
ENSG00000139289	PHLDA1	-0.40436	2.98756	6.48359	0.0108875	0.211198
ENSG00000049860	HEXB	-0.174534	8.71945	6.4798	0.0109107	0.211272
ENSG00000104738	MCM4	0.227122	5.02374	6.4789	0.0109162	0.211272
ENSG00000149260	CAPN5	-0.380438	3.17352	6.4764	0.0109316	0.211328
ENSG00000133265	HSPBP1	-0.298592	3.94051	6.47272	0.0109543	0.211416
ENSG00000227057	WDR46	-0.247362	4.67891	6.46978	0.0109724	0.211416
ENSG00000075223	SEMA3C	-0.20712	6.0897	6.46959	0.0109736	0.211416
ENSG00000113013	HSPA9	-0.148625	8.05646	6.46425	0.0110066	0.211647
ENSG00000135245	HILPDA	-0.792331	1.13928	6.46362	0.0110105	0.211647
ENSG00000284602		0.551782	2.20419	6.46013	0.0110321	0.21182
ENSG00000168887	C2orf68	-0.245532	4.6057	6.45814	0.0110445	0.21182
ENSG00000131669	NINJ1	0.238542	7.62957	6.44982	0.0110964	0.212271
ENSG00000230715		0.30709	3.81527	6.44942	0.0110989	0.212271
ENSG00000159111	MRPL10	-0.251604	4.35876	6.44834	0.0111056	0.212271
ENSG00000088247	KHSRP	-0.148593	7.71007	6.4406	0.0111541	0.212738
ENSG00000129538	RNASE1	0.295666	9.84331	6.44043	0.0111551	0.212738
ENSG00000252947	SCARNA1	0.5488	2.14553	6.43803	0.0111702	0.212787
ENSG00000272333	KMT2B	0.155843	6.92416	6.43301	0.0112018	0.212825
ENSG00000157601	MX1	0.207083	8.22567	6.4323	0.0112063	0.212825
ENSG00000168010	ATG16L2	0.156908	6.57792	6.43065	0.0112168	0.212825
ENSG00000273611	ZNHIT3	-0.293399	3.80858	6.42974	0.0112225	0.212825
ENSG00000231177	LINC00852	0.368515	3.0268	6.42342	0.0112625	0.213029
ENSG00000231312	MAP4K3-DT	-0.332965	3.87728	6.42201	0.0112714	0.213029
ENSG00000147180	ZNF711	-1.54506	-0.623285	6.42072	0.0112797	0.213029
ENSG00000164933	SLC25A32	-0.788366	1.43266	6.42012	0.0112835	0.213029
ENSG00000148943	LIN7C	-0.221677	5.10435	6.41357	0.0113251	0.213472
ENSG00000153208	MERTK	0.249098	6.82613	6.41247	0.0113321	0.213472
ENSG00000177189	RPS6KA3	-0.158268	6.97624	6.40886	0.0113552	0.213669
ENSG00000090382	LYZ	-0.255034	11.8878	6.40615	0.0113726	0.213759
ENSG00000112304	ACOT13	-0.214662	5.01547	6.3986	0.011421	0.214021
ENSG00000105887	MTPN	-0.153788	7.42009	6.3981	0.0114243	0.214021
ENSG00000137166	FOXP4	0.195092	5.34228	6.39808	0.0114244	0.214021
ENSG00000235316	DUSP8P5	0.430754	2.95345	6.39546	0.0114413	0.214101
ENSG00000198821	CD247	0.589126	2.3287	6.38954	0.0114795	0.214579
ENSG00000241837	ATP5PO	-0.274343	4.01982	6.38631	0.0115004	0.214708
ENSG00000178498	DTX3	2.08851	-0.445822	6.38456	0.0115117	0.214708
ENSG00000165023	DIRAS2	-0.788262	1.44998	6.3804	0.0115387	0.214913
ENSG00000186231	KLHL32	-1.77647	-0.633699	6.37897	0.0115481	0.214913
ENSG00000159588	CCDC17	0.452195	2.83536	6.37311	0.0115862	0.215387
ENSG00000181481	RNF135	0.179367	5.87104	6.37013	0.0116057	0.215513
ENSG00000111897	SERINC1	-0.153103	7.38169	6.36816	0.0116186	0.215516
ENSG00000069849	ATP1B3	-0.157191	6.93495	6.36077	0.0116671	0.21589
ENSG00000120049	KCNIP2	0.46617	3.02476	6.35956	0.011675	0.21589
ENSG00000277969		-0.268403	4.09107	6.35927	0.011677	0.21589
ENSG00000138029	HADHB	-0.151981	6.91358	6.35436	0.0117093	0.216253
ENSG00000077009	NMRK2	-1.55655	-0.584117	6.34278	0.011786	0.217347
ENSG00000165929	TC2N	0.512682	2.57717	6.34155	0.0117942	0.217347
ENSG00000141965	FEM1A	-0.169953	6.3366	6.33461	0.0118404	0.217962
ENSG00000149131	SERPING1	0.300415	5.24162	6.32796	0.0118849	0.218273
ENSG00000158869	FCER1G	0.17232	8.78423	6.32642	0.0118953	0.218273
ENSG00000130005	GAMT	0.8231	0.707178	6.32616	0.011897	0.218273
ENSG00000163412	EIF4E3	-0.258775	4.55876	6.32439	0.0119089	0.218273
ENSG00000289557		0.264618	4.15533	6.32243	0.011922	0.218278
ENSG00000104341	LAPTM4B	0.398413	3.33196	6.32012	0.0119376	0.218293
ENSG00000155363	MOV10	0.167391	5.94071	6.31849	0.0119486	0.218293
ENSG00000273748		-0.499236	2.30529	6.31439	0.0119762	0.218562
ENSG00000130529	TRPM4	0.217677	5.23226	6.30975	0.0120076	0.218632
ENSG00000141429	GALNT1	-0.1633	6.3435	6.30708	0.0120256	0.218632
ENSG00000198695	MT-ND6	0.224913	6.39147	6.30623	0.0120315	0.218632
ENSG00000119328	ABITRAM	-0.406871	2.85146	6.30432	0.0120444	0.218632
ENSG00000171467	ZNF318	-0.155815	6.85726	6.30431	0.0120445	0.218632
ENSG00000170667	RASA4B	-0.342178	3.5093	6.29667	0.0120965	0.219013
ENSG00000143919	CAMKMT	0.536447	1.85872	6.29659	0.012097	0.219013
ENSG00000122591	HYCC1	0.19353	5.16108	6.29554	0.0121042	0.219013
ENSG00000102445	RUBCNL	0.244419	4.73523	6.28904	0.0121487	0.219227
ENSG00000090266	NDUFB2	-0.186772	5.5113	6.28648	0.0121663	0.219227
ENSG00000185973	TMLHE	-0.28406	3.8712	6.28556	0.0121726	0.219227
ENSG00000171476	HOPX	0.924285	0.663852	6.28346	0.012187	0.219227
ENSG00000163644	PPM1K	0.260074	4.39229	6.28208	0.0121965	0.219227
ENSG00000160179	ABCG1	-0.150907	8.26041	6.28098	0.0122041	0.219227
ENSG00000152672	CLEC4F	3.31641	-0.621973	6.28061	0.0122066	0.219227
ENSG00000130827	PLXNA3	0.164841	6.81142	6.27794	0.012225	0.219326
ENSG00000103522	IL21R	0.227448	7.03299	6.27372	0.0122541	0.219616
ENSG00000130158	DOCK6	-0.333829	3.53626	6.26898	0.012287	0.219962
ENSG00000138002	IFT172	0.273424	4.27066	6.26719	0.0122994	0.219962
ENSG00000003393	ALS2	0.183559	5.45999	6.26291	0.0123292	0.220262
ENSG00000246731		-0.706659	1.12612	6.2606	0.0123453	0.220267
ENSG00000182324	KCNJ14	-1.03928	0.325873	6.25914	0.0123554	0.220267
ENSG00000145386	CCNA2	0.649277	2.16502	6.25305	0.012398	0.220793
ENSG00000266173	STRADA	0.24991	4.43778	6.23994	0.0124901	0.2222
ENSG00000122733	PHF24	-1.15907	0.07302	6.23771	0.0125058	0.222246
ENSG00000120725	SIL1	-0.162403	6.19121	6.23525	0.0125232	0.222323
ENSG00000161405	IKZF3	0.373002	3.85823	6.23056	0.0125564	0.222679
ENSG00000127423	AUNIP	1.61789	-0.717952	6.22416	0.0126019	0.223159
ENSG00000168612	ZSWIM1	0.378314	3.17078	6.22148	0.0126209	0.223159
ENSG00000260025	CRIM1-DT	-2.1765	-0.205413	6.2212	0.012623	0.223159
ENSG00000165185	KIAA1958	0.372692	3.3182	6.21906	0.0126382	0.223196
ENSG00000077152	UBE2T	-1.1118	0.0889218	6.21311	0.0126807	0.22349
ENSG00000178015	GPR150	-0.701904	1.24003	6.21305	0.0126812	0.22349
ENSG00000135476	ESPL1	0.442151	2.69182	6.20908	0.0127097	0.223759
ENSG00000247774	PCED1B-AS1	0.447578	3.09199	6.19858	0.0127853	0.224857
ENSG00000145247	OCIAD2	0.934044	0.524705	6.19612	0.0128031	0.224936
ENSG00000092871	RFFL	0.189223	5.3518	6.18192	0.0129062	0.226103
ENSG00000107130	NCS1	-0.166527	6.87193	6.18132	0.0129106	0.226103
ENSG00000123219	CENPK	0.749096	1.09576	6.18081	0.0129143	0.226103
ENSG00000164953	TMEM67	0.577118	2.17638	6.17627	0.0129475	0.226103
ENSG00000272556	GTF2IP13	0.366571	2.99653	6.1753	0.0129546	0.226103
ENSG00000119574	ZBTB45	0.245219	4.32234	6.17188	0.0129797	0.226103
ENSG00000232542	DPYD-IT1	0.833509	0.741977	6.17021	0.0129919	0.226103
ENSG00000240288	GHRLOS	0.319006	3.52612	6.17011	0.0129927	0.226103
ENSG00000037897	METTL1	-0.220153	4.78674	6.16812	0.0130073	0.226103
ENSG00000183549	ACSM5	-0.386086	3.16568	6.16773	0.0130102	0.226103
ENSG00000204406	MBD5	0.2393	4.64674	6.16691	0.0130162	0.226103
ENSG00000116095	PLEKHA3	-0.209428	4.96171	6.15917	0.0130733	0.226757
ENSG00000215284	CHMP5P1	1.28496	-0.371533	6.15673	0.0130913	0.226757
ENSG00000105722	ERF	0.183648	5.43427	6.15538	0.0131013	0.226757
ENSG00000273192		-1.12491	0.157312	6.15456	0.0131074	0.226757
ENSG00000215154		0.477361	2.70664	6.15264	0.0131216	0.226772
ENSG00000100299	ARSA	0.176559	6.10984	6.15035	0.0131386	0.226835
ENSG00000269028		1.63395	1.61707	6.14761	0.013159	0.226947
ENSG00000228340	MIR646HG	0.381175	3.06551	6.14538	0.0131756	0.226947
ENSG00000187626	ZKSCAN4	0.384146	2.95068	6.14408	0.0131852	0.226947
ENSG00000143870	PDIA6	-0.159075	6.99638	6.1341	0.0132599	0.227828
ENSG00000104814	MAP4K1	0.553221	2.25372	6.13114	0.0132822	0.227828
ENSG00000113448	PDE4D	0.453198	2.70596	6.13078	0.0132848	0.227828
ENSG00000101444	AHCY	-0.192598	5.91944	6.12375	0.0133377	0.227828
ENSG00000137038	DMAC1	0.23511	4.46312	6.11956	0.0133694	0.227828
ENSG00000175416	CLTB	-0.177977	5.79767	6.11864	0.0133764	0.227828
ENSG00000130270	ATP8B3	0.582865	1.86732	6.1179	0.013382	0.227828
ENSG00000225697	SLC26A6	0.209223	4.98587	6.11771	0.0133834	0.227828
ENSG00000122966	CIT	0.404904	3.24158	6.11695	0.0133892	0.227828
ENSG00000228716	DHFR	0.376498	2.97278	6.1169	0.0133895	0.227828
ENSG00000235823	OLMALINC	0.241772	4.44061	6.11611	0.0133955	0.227828
ENSG00000135439	AGAP2	0.210708	4.94613	6.11439	0.0134085	0.227828
ENSG00000196517	SLC6A9	-0.642145	1.82357	6.11293	0.0134196	0.227828
ENSG00000273311	DGCR11	0.584763	1.88118	6.11228	0.0134246	0.227828
ENSG00000171049	FPR2	0.665341	2.26026	6.10505	0.0134796	0.228533
ENSG00000214063	TSPAN4	0.186888	6.04394	6.10182	0.0135042	0.228722
ENSG00000136842	TMOD1	-1.15442	0.0775764	6.09433	0.0135616	0.229464
ENSG00000069275	NUCKS1	-0.155333	7.17585	6.09019	0.0135935	0.229718
ENSG00000148484	RSU1	-0.186698	6.2265	6.08886	0.0136037	0.229718
ENSG00000136436	CALCOCO2	-0.198792	5.49571	6.08671	0.0136202	0.229769
ENSG00000271816		0.832017	0.889381	6.08106	0.0136638	0.23001
ENSG00000119535	CSF3R	0.152721	6.38214	6.08029	0.0136698	0.23001
ENSG00000241129	RPL22P19	1.79875	-1.23981	6.07959	0.0136753	0.23001
ENSG00000114026	OGG1	0.252038	4.23939	6.07385	0.0137198	0.230362
ENSG00000201098	RNY1	0.544769	5.48872	6.07339	0.0137233	0.230362
ENSG00000110092	CCND1	0.159868	6.78396	6.06847	0.0137616	0.230776
ENSG00000271216	LINC01050	-0.460772	2.41212	6.06444	0.013793	0.231074
ENSG00000189350	TOGARAM2	1.07402	0.161731	6.06205	0.0138117	0.231159
ENSG00000178789	CD300LB	1.55939	-0.184738	6.05969	0.0138302	0.23124
ENSG00000100605	ITPK1	-0.152617	7.06591	6.05748	0.0138475	0.231301
ENSG00000125520	SLC2A4RG	0.298153	4.06295	6.05549	0.0138632	0.231335
ENSG00000196083	IL1RAP	-0.220212	5.69972	6.05132	0.0138959	0.231653
ENSG00000134248	LAMTOR5	-0.199999	5.07107	6.0479	0.0139228	0.231874
ENSG00000182979	MTA1	0.194982	5.42682	6.04373	0.0139557	0.232194
ENSG00000185101	ANO9	0.689589	1.1131	6.04102	0.0139772	0.232218
ENSG00000169679	BUB1	0.455899	2.51964	6.04009	0.0139846	0.232218
ENSG00000143226	FCGR2A	0.271138	7.90155	6.03706	0.0140086	0.232294
ENSG00000138642	HERC6	0.239221	5.14078	6.03451	0.0140289	0.232294
ENSG00000204642	HLA-F	0.145623	7.14894	6.03433	0.0140303	0.232294
ENSG00000169762	TAPT1	-0.168747	6.31429	6.02325	0.0141186	0.233529
ENSG00000214269	LGMNP1	2.47692	-1.05652	6.02111	0.0141358	0.233584
ENSG00000204252	HLA-DOA	0.231645	4.68692	6.01924	0.0141508	0.233605
ENSG00000050628	PTGER3	-2.3846	1.15842	6.01689	0.0141696	0.233689
ENSG00000047315	POLR2B	-0.168262	6.22786	6.01284	0.0142021	0.233997
ENSG00000279520		0.349609	3.36198	6.00945	0.0142295	0.234184
ENSG00000196787	H2AC11	0.430628	3.35541	6.00801	0.0142411	0.234184
ENSG00000091073	DTX2	0.194955	6.1466	6.00482	0.0142669	0.234325
ENSG00000285517		-1.72243	-0.86385	6.00032	0.0143033	0.234325
ENSG00000171320	ESCO2	0.768831	1.26707	6.0003	0.0143034	0.234325
ENSG00000135407	AVIL	0.366032	3.07492	6.00011	0.014305	0.234325
ENSG00000167173	C15orf39	0.16231	6.03153	5.99833	0.0143195	0.234336
ENSG00000198252	STYX	-0.219303	4.83941	5.98837	0.0144005	0.235218
ENSG00000127152	BCL11B	0.297264	3.59357	5.9883	0.0144011	0.235218
ENSG00000154305	MIA3	0.157945	6.16461	5.98645	0.0144162	0.235238
ENSG00000068831	RASGRP2	0.48906	2.05722	5.9819	0.0144534	0.235485
ENSG00000103148	NPRL3	0.203227	5.25115	5.98121	0.0144591	0.235485
ENSG00000226763	SRRM5	1.25741	-0.468772	5.96908	0.0145589	0.236882
ENSG00000273451		0.474323	2.2832	5.96685	0.0145773	0.236955
ENSG00000187764	SEMA4D	0.148554	7.43377	5.96364	0.0146039	0.237159
ENSG00000199377	RNU5F-1	1.03723	1.20619	5.96042	0.0146306	0.237365
ENSG00000213619	NDUFS3	-0.174311	5.83746	5.95786	0.0146518	0.237482
ENSG00000138678	GPAT3	-0.228688	6.45482	5.95334	0.0146895	0.237727
ENSG00000008853	RHOBTB2	-0.182344	5.60577	5.95268	0.0146949	0.237727
ENSG00000266934		-1.19904	-0.291175	5.94847	0.01473	0.238068
ENSG00000061938	TNK2	0.16778	7.13277	5.94397	0.0147677	0.238246
ENSG00000255197	SLC39A13-AS1	0.152839	6.48957	5.94379	0.0147692	0.238246
ENSG00000100104	SRRD	-0.257909	4.37509	5.93889	0.0148103	0.238682
ENSG00000143479	DYRK3	-0.404684	2.99555	5.93543	0.0148394	0.238925
ENSG00000204387	SNHG32	-0.349019	3.26424	5.92929	0.0148912	0.239531
ENSG00000214274	ANG	0.616777	1.66667	5.9268	0.0149123	0.239643
ENSG00000281852	LINC00891	1.29624	-0.913324	5.9096	0.0150586	0.241764
ENSG00000141401	IMPA2	-0.478699	2.88264	5.90669	0.0150835	0.241772
ENSG00000170423	KRT78	-2.02247	-1.27494	5.90606	0.0150889	0.241772
ENSG00000084073	ZMPSTE24	-0.172928	5.89534	5.90273	0.0151174	0.241772
ENSG00000136250	AOAH	0.184777	5.75894	5.90258	0.0151188	0.241772
ENSG00000279894		-2.29991	-1.27555	5.89852	0.0151536	0.241772
ENSG00000184743	ATL3	-0.152374	6.87794	5.89617	0.0151739	0.241772
ENSG00000108384	RAD51C	-0.466704	2.37249	5.89522	0.015182	0.241772
ENSG00000005884	ITGA3	-0.367497	4.92677	5.89482	0.0151854	0.241772
ENSG00000066279	ASPM	0.562195	2.52285	5.8946	0.0151874	0.241772
ENSG00000161010	MRNIP	0.349961	3.14438	5.89122	0.0152166	0.241834
ENSG00000262406	MMP12	-0.310634	8.10759	5.89084	0.0152198	0.241834
ENSG00000247400	DNAJC3-DT	0.637787	1.36751	5.87853	0.0153266	0.243263
ENSG00000196700	ZNF512B	0.278861	4.62103	5.87717	0.0153385	0.243263
ENSG00000139914	FITM1	1.32973	-0.324663	5.87239	0.0153802	0.243697
ENSG00000222162	RN7SKP151	1.36929	-0.441677	5.87039	0.0153976	0.243745
ENSG00000161944	ASGR2	0.919348	0.632003	5.8626	0.0154659	0.244598
ENSG00000250155	SLC1A3-AS1	0.708587	1.25044	5.85303	0.0155502	0.245702
ENSG00000278845	MRPL45	-0.308228	3.74354	5.84131	0.0156542	0.246899
ENSG00000122223	CD244	0.682906	1.09386	5.83963	0.0156692	0.246899
ENSG00000182552	RWDD4	0.42189	2.62258	5.83836	0.0156804	0.246899
ENSG00000169184	MN1	0.458376	2.54232	5.83703	0.0156923	0.246899
ENSG00000115598	IL1RL2	1.54017	-0.529561	5.8363	0.0156988	0.246899
ENSG00000076716	GPC4	-0.241206	6.2926	5.83312	0.0157272	0.247042
ENSG00000117153	KLHL12	-0.169571	5.67357	5.83203	0.015737	0.247042
ENSG00000146670	CDCA5	0.607849	2.1353	5.82595	0.0157914	0.247667
ENSG00000174749	FAM241A	-0.350839	3.10868	5.82408	0.0158082	0.247674
ENSG00000152804	HHEX	-0.279124	4.2477	5.82172	0.0158295	0.247674
ENSG00000164976	MYORG	-0.438448	3.46882	5.82046	0.0158408	0.247674
ENSG00000102054	RBBP7	-0.189336	5.32364	5.8194	0.0158503	0.247674
ENSG00000113140	SPARC	-0.218916	8.35035	5.81546	0.0158859	0.248001
ENSG00000154059	IMPACT	-0.264702	4.51167	5.81084	0.0159277	0.248278
ENSG00000129515	SNX6	-0.186847	5.46574	5.81027	0.0159329	0.248278
ENSG00000172824	CES4A	0.320144	3.49097	5.80746	0.0159583	0.248445
ENSG00000142507	PSMB6	-0.180007	5.77447	5.80135	0.0160139	0.249082
ENSG00000179094	PER1	0.212542	4.8456	5.7962	0.0160609	0.249584
ENSG00000231566	LINC02595	1.25081	-0.663759	5.79349	0.0160856	0.249739
ENSG00000171860	C3AR1	0.145332	7.60754	5.78898	0.016127	0.250152
ENSG00000117594	HSD11B1	-0.188775	6.22532	5.78721	0.0161432	0.250175
ENSG00000242539		0.991126	0.0779144	5.7817	0.0161939	0.250395
ENSG00000100129	EIF3L	-0.176684	5.74272	5.77765	0.0162312	0.250395
ENSG00000140961	OSGIN1	-0.190208	5.5538	5.77754	0.0162323	0.250395
ENSG00000159314	ARHGAP27	0.154246	6.11665	5.7775	0.0162326	0.250395
ENSG00000187736	NHEJ1	-0.546472	1.95284	5.77716	0.0162358	0.250395
ENSG00000102265	TIMP1	0.163859	7.34005	5.77551	0.016251	0.250395
ENSG00000105088	OLFM2	-0.530933	3.16288	5.77446	0.0162607	0.250395
ENSG00000188290	HES4	1.62783	0.0690402	5.76917	0.0163097	0.250498
ENSG00000059145	UNKL	0.277062	4.42873	5.7675	0.0163252	0.250498
ENSG00000035664	DAPK2	1.01697	0.274582	5.76732	0.0163269	0.250498
ENSG00000147454	SLC25A37	0.261554	4.02845	5.76462	0.016352	0.250498
ENSG00000173085	COQ2	0.243445	4.74684	5.76233	0.0163734	0.250498
ENSG00000123728	RAP2C	-0.191855	5.59321	5.76137	0.0163823	0.250498
ENSG00000105662	CRTC1	0.189282	5.14285	5.76099	0.0163859	0.250498
ENSG00000203737	GPR52	0.75467	0.939838	5.76001	0.016395	0.250498
ENSG00000141933	TPGS1	-0.252348	4.11715	5.75868	0.0164074	0.250498
ENSG00000104918	RETN	2.10014	0.743422	5.75785	0.0164152	0.250498
ENSG00000124225	PMEPA1	-0.229926	4.61847	5.75227	0.0164674	0.250898
ENSG00000213190	MLLT11	-0.866478	0.891014	5.75058	0.0164832	0.250898
ENSG00000166289	PLEKHF1	-0.332941	3.68226	5.7503	0.0164858	0.250898
ENSG00000225401	TGIF2P1	1.1722	-0.521972	5.7389	0.0165932	0.252305
ENSG00000103742	IGDCC4	-1.23426	0.0361294	5.73698	0.0166113	0.252355
ENSG00000121274	TENT4B	-0.259978	4.13231	5.73519	0.0166282	0.252386
ENSG00000251230	MIR3945HG	0.431881	3.92578	5.73102	0.0166678	0.25276
ENSG00000105281	SLC1A5	-0.153098	7.36205	5.72326	0.0167416	0.253439
ENSG00000225335		-1.51663	-0.813366	5.72234	0.0167504	0.253439
ENSG00000249859	PVT1	0.207035	5.80984	5.7209	0.0167641	0.253439
ENSG00000111775	COX6A1	-0.32118	4.22237	5.72004	0.0167724	0.253439
ENSG00000265666	RARA-AS1	-0.659795	1.34765	5.71838	0.0167882	0.253453
ENSG00000166501	PRKCB	-0.168913	6.09742	5.71492	0.0168213	0.253697
ENSG00000111196	MAGOHB	-0.470429	2.36804	5.71356	0.0168343	0.253697
ENSG00000075914	EXOSC7	0.264405	4.20013	5.70872	0.0168809	0.254172
ENSG00000137812	KNL1	0.449451	2.74959	5.70617	0.0169054	0.254204
ENSG00000124126	PREX1	0.136975	8.30536	5.70538	0.016913	0.254204
ENSG00000218682		1.0741	-0.0764196	5.70072	0.0169579	0.254654
ENSG00000065717	TLE2	0.866258	0.608765	5.69566	0.0170069	0.255099
ENSG00000130775	THEMIS2	0.153279	7.53962	5.69265	0.0170361	0.255099
ENSG00000181666	ZNF875	0.223263	4.62094	5.68795	0.0170818	0.255099
ENSG00000112320	SOBP	-1.90849	1.23905	5.68721	0.017089	0.255099
ENSG00000104859	CLASRP	0.200697	5.58474	5.68679	0.0170931	0.255099
ENSG00000081026	MAGI3	0.921491	0.65868	5.68679	0.0170931	0.255099
ENSG00000251379		1.81602	-1.06873	5.68633	0.0170976	0.255099
ENSG00000139625	MAP3K12	0.237876	4.32564	5.68384	0.0171219	0.255099
ENSG00000219395	HSPA8P15	1.04794	-0.241265	5.68373	0.017123	0.255099
ENSG00000130479	MAP1S	0.157469	6.70361	5.6786	0.017173	0.25562
ENSG00000158477	CD1A	-0.327783	5.06067	5.66696	0.0172874	0.256684
ENSG00000138442	WDR12	-0.251951	4.41052	5.66619	0.017295	0.256684
ENSG00000198648	STK39	-0.341374	3.12589	5.66542	0.0173026	0.256684
ENSG00000181804	SLC9A9	0.387414	3.26455	5.66517	0.017305	0.256684
ENSG00000131238	PPT1	-0.159309	9.0709	5.65602	0.0173956	0.257801
ENSG00000127125	PPCS	0.204112	4.87091	5.65092	0.0174462	0.258325
ENSG00000275014	RN7SL166P	1.47645	-0.346666	5.6368	0.0175872	0.260119
ENSG00000111530	CAND1	-0.159532	6.12528	5.63381	0.0176173	0.260119
ENSG00000100154	TTC28	0.221244	4.91227	5.63297	0.0176258	0.260119
ENSG00000143222	UFC1	-0.196678	5.35506	5.63267	0.0176287	0.260119
ENSG00000100478	AP4S1	0.341513	3.13591	5.62836	0.0176721	0.260263
ENSG00000132535	DLG4	0.183551	5.77668	5.62723	0.0176836	0.260263
ENSG00000116497	S100PBP	0.198063	4.90794	5.62713	0.0176845	0.260263
ENSG00000177283	FZD8	-0.929261	0.826171	5.62546	0.0177014	0.260286
ENSG00000019169	MARCO	-0.357606	5.95203	5.61886	0.0177682	0.261041
ENSG00000130844	ZNF331	0.214544	4.78777	5.6154	0.0178033	0.26133
ENSG00000135404	CD63	-0.189988	9.80509	5.61187	0.0178392	0.261345
ENSG00000135185	TMEM243	-0.322311	4.11122	5.60833	0.0178753	0.261345
ENSG00000163082	SGPP2	-0.35893	3.80263	5.60802	0.0178785	0.261345
ENSG00000234139		2.07889	-0.88613	5.60399	0.0179196	0.261345
ENSG00000242048	PRKAG2-AS2	0.255909	4.54061	5.60182	0.0179418	0.261345
ENSG00000104154	SLC30A4	-1.06415	-0.0125658	5.60038	0.0179566	0.261345
ENSG00000144136	SLC20A1	-0.163322	8.41473	5.59992	0.0179613	0.261345
ENSG00000147955	SIGMAR1	-0.211999	4.98604	5.5992	0.0179687	0.261345
ENSG00000281207	SLFNL1-AS1	0.627911	1.65632	5.59901	0.0179706	0.261345
ENSG00000178999	AURKB	0.648859	1.87696	5.59888	0.017972	0.261345
ENSG00000234504		-1.60355	-0.962683	5.5987	0.0179738	0.261345
ENSG00000286190		0.509525	2.17728	5.59282	0.0180343	0.261999
ENSG00000152495	CAMK4	0.694274	1.62792	5.58306	0.018135	0.262664
ENSG00000235453	SMIM27	-0.725928	1.1466	5.5823	0.0181429	0.262664
ENSG00000121152	NCAPH	-0.328999	3.72287	5.58044	0.0181622	0.262664
ENSG00000129968	ABHD17A	0.157851	6.22175	5.57959	0.018171	0.262664
ENSG00000249476		0.558387	1.80288	5.57842	0.0181831	0.262664
ENSG00000287771		-2.6682	-0.515438	5.57837	0.0181836	0.262664
ENSG00000108679	LGALS3BP	0.192084	7.85057	5.57791	0.0181885	0.262664
ENSG00000140511	HAPLN3	0.56682	2.32565	5.57494	0.0182193	0.262885
ENSG00000276757	RN7SL192P	1.36715	-0.613152	5.57089	0.0182615	0.26327
ENSG00000173930	SLCO4C1	-0.429564	3.26301	5.56094	0.0183656	0.263501
ENSG00000105290	APLP1	-1.61539	-0.365128	5.5592	0.0183839	0.263501
ENSG00000109787	KLF3	0.198091	5.06956	5.55794	0.0183971	0.263501
ENSG00000169598	DFFB	-0.352268	3.01528	5.55573	0.0184203	0.263501
ENSG00000100416	TRMU	0.218225	4.7065	5.55496	0.0184284	0.263501
ENSG00000166851	PLK1	0.379581	3.20317	5.55479	0.0184302	0.263501
ENSG00000289103		0.988243	0.331766	5.55339	0.018445	0.263501
ENSG00000110801	PSMD9	0.332725	3.16461	5.55256	0.0184537	0.263501
ENSG00000118058	KMT2A	0.145109	6.73315	5.55191	0.0184605	0.263501
ENSG00000158270	COLEC12	0.177759	8.83301	5.55092	0.018471	0.263501
ENSG00000114999	TTL	-0.136927	7.46494	5.5508	0.0184723	0.263501
ENSG00000212232	SNORD17	0.283534	6.92009	5.54812	0.0185006	0.263501
ENSG00000099998	GGT5	0.560785	1.82721	5.54796	0.0185022	0.263501
ENSG00000113749	HRH2	0.224037	4.42689	5.54121	0.0185737	0.263501
ENSG00000183691	NOG	2.16054	-1.4629	5.53994	0.0185872	0.263501
ENSG00000004660	CAMKK1	-0.229145	4.4614	5.5391	0.0185962	0.263501
ENSG00000196510	ANAPC7	-0.171421	5.53566	5.53758	0.0186123	0.263501
ENSG00000020577	SAMD4A	-0.156019	6.54185	5.53743	0.0186139	0.263501
ENSG00000234390	USP27X-DT	-0.969638	-0.0934816	5.53742	0.018614	0.263501
ENSG00000119335	SET	-0.15543	7.19632	5.53734	0.0186149	0.263501
ENSG00000213983	AP1G2	0.156195	6.13871	5.53711	0.0186173	0.263501
ENSG00000136108	CKAP2	-0.319614	3.78324	5.53691	0.0186195	0.263501
ENSG00000229820	DNAJC8P4	1.26184	-0.512287	5.53011	0.0186919	0.264305
ENSG00000117394	SLC2A1	0.206603	5.00198	5.52764	0.0187184	0.264459
ENSG00000278834		-0.735448	1.04262	5.52468	0.01875	0.264686
ENSG00000189339	SLC35E2B	0.158793	5.84703	5.52271	0.0187712	0.264764
ENSG00000287897		0.964125	-0.191058	5.52005	0.0187997	0.264946
ENSG00000289528		-1.04136	0.380433	5.51858	0.0188155	0.264948
ENSG00000179950	PUF60	-0.167315	6.12093	5.51683	0.0188344	0.264994
ENSG00000266274	RN7SL138P	0.607249	1.60805	5.5152	0.0188519	0.265021
ENSG00000238164	TNFRSF14-AS1	-0.236102	4.47061	5.51273	0.0188785	0.265175
ENSG00000263874	LASP1NB	-0.840603	0.532029	5.50632	0.0189479	0.265906
ENSG00000089091	DZANK1	0.546953	1.85314	5.50364	0.0189769	0.265906
ENSG00000185432	METTL7A	-0.236124	5.1727	5.50115	0.019004	0.265906
ENSG00000011114	BTBD7	-0.166254	5.83422	5.50012	0.0190151	0.265906
ENSG00000126773	PCNX4	-0.163049	5.73154	5.50005	0.019016	0.265906
ENSG00000178764	ZHX2	0.25913	4.01736	5.49925	0.0190247	0.265906
ENSG00000100294	MCAT	-0.386216	2.7506	5.49455	0.0190758	0.266402
ENSG00000100612	DHRS7	-0.190456	5.55217	5.4926	0.0190971	0.26648
ENSG00000279144		1.32793	-0.527073	5.48914	0.0191349	0.266787
ENSG00000183048	SLC25A10	-0.813739	0.663882	5.47718	0.0192663	0.268398
ENSG00000066583	ISOC1	-0.282063	3.87676	5.46529	0.0193978	0.270008
ENSG00000096060	FKBP5	-0.150145	7.49032	5.45433	0.0195199	0.271393
ENSG00000165672	PRDX3	-0.146514	6.56383	5.44899	0.0195796	0.271393
ENSG00000273183		-1.29241	-0.430411	5.44823	0.0195882	0.271393
ENSG00000272631		-1.12776	0.0530765	5.44644	0.0196082	0.271393
ENSG00000182827	ACBD3	-0.162728	6.03785	5.44591	0.0196142	0.271393
ENSG00000121797	CCRL2	-0.19674	5.02125	5.44584	0.019615	0.271393
ENSG00000265356		2.03097	-0.871839	5.44542	0.0196197	0.271393
ENSG00000074416	MGLL	0.150458	6.82606	5.44492	0.0196254	0.271393
ENSG00000130734	ATG4D	-0.256192	4.13911	5.44142	0.0196647	0.271716
ENSG00000091164	TXNL1	0.212769	5.22086	5.4301	0.0197925	0.273243
ENSG00000253106		0.811779	0.798959	5.42878	0.0198075	0.273243
ENSG00000114405	C3orf14	-0.794444	1.28541	5.42722	0.0198253	0.273266
ENSG00000273271		-2.51342	-2.00694	5.42131	0.0198924	0.273969
ENSG00000100320	RBFOX2	-0.294406	3.56748	5.41299	0.0199875	0.275055
ENSG00000168970	JMJD7-PLA2G4B	0.420509	2.37582	5.41098	0.0200105	0.275119
ENSG00000196735	HLA-DQA1	0.178336	8.71671	5.40975	0.0200246	0.275119
ENSG00000170542	SERPINB9	0.232512	4.83613	5.40482	0.0200813	0.275674
ENSG00000166479	TMX3	-0.189732	5.66475	5.40088	0.0201266	0.27599
ENSG00000166839	ANKDD1A	0.383641	2.75223	5.4	0.0201368	0.27599
ENSG00000204136	GGTA1	-0.20753	5.09738	5.3933	0.0202142	0.276827
ENSG00000129355	CDKN2D	0.747183	1.10344	5.38876	0.0202669	0.277324
ENSG00000185507	IRF7	0.193311	5.91742	5.38386	0.0203238	0.277616
ENSG00000203709	MIR29B2CHG	0.157207	6.58461	5.38168	0.0203493	0.277616
ENSG00000280069		0.404963	2.70856	5.38135	0.0203531	0.277616
ENSG00000168564	CDKN2AIP	-0.251794	4.05113	5.3813	0.0203537	0.277616
ENSG00000111913	RIPOR2	0.391862	3.0266	5.37897	0.0203809	0.277763
ENSG00000258904		0.703651	1.03363	5.37518	0.0204252	0.278144
ENSG00000249592	PCGF3-AS1	0.232101	4.39664	5.37062	0.0204787	0.278649
ENSG00000197506	SLC28A3	-0.139879	7.7679	5.36758	0.0205145	0.278911
ENSG00000147145	LPAR4	2.2481	-1.12129	5.36494	0.0205454	0.279109
ENSG00000162885	B3GALNT2	-0.185688	5.09521	5.36088	0.0205934	0.279288
ENSG00000259415		-1.69996	-0.676616	5.35901	0.0206154	0.279288
ENSG00000117758	STX12	-0.169251	5.79017	5.35584	0.020653	0.279288
ENSG00000225614	ZNF469	0.239284	4.30484	5.35404	0.0206743	0.279288
ENSG00000289558		1.1195	-0.00911791	5.35338	0.0206821	0.279288
ENSG00000109618	SEPSECS	-0.248552	4.05046	5.35251	0.0206925	0.279288
ENSG00000127507	ADGRE2	-0.138242	7.68805	5.35206	0.0206978	0.279288
ENSG00000227782		-1.30237	-0.728783	5.35159	0.0207033	0.279288
ENSG00000251194		0.412595	3.34531	5.3498	0.0207246	0.279288
ENSG00000163655	GMPS	-0.194466	5.09766	5.3497	0.0207258	0.279288
ENSG00000162739	SLAMF6	0.481413	2.0424	5.34852	0.0207399	0.279288
ENSG00000108773	KAT2A	0.225447	4.44093	5.3446	0.0207865	0.279694
ENSG00000116260	QSOX1	0.164991	8.66577	5.33453	0.020907	0.280567
ENSG00000062370	ZNF112	0.727561	1.36619	5.33448	0.0209076	0.280567
ENSG00000258365		-1.8344	-1.11217	5.33334	0.0209213	0.280567
ENSG00000288604		-1.23053	-0.141336	5.33216	0.0209355	0.280567
ENSG00000271749		1.09943	-0.540156	5.3315	0.0209434	0.280567
ENSG00000154978	VOPP1	-0.151251	6.92892	5.33089	0.0209507	0.280567
ENSG00000286116		-0.886796	0.808775	5.32513	0.02102	0.281274
ENSG00000264772		1.31958	-0.824704	5.32202	0.0210575	0.281312
ENSG00000090530	P3H2	-0.468455	3.22264	5.32163	0.0210622	0.281312
ENSG00000249930		-1.47092	-1.03795	5.32077	0.0210726	0.281312
ENSG00000162746	FCRLB	-0.855354	0.867812	5.31695	0.0211189	0.281707
ENSG00000129566	TEP1	0.144224	7.34021	5.3132	0.0211644	0.282092
ENSG00000139239	RPL14P1	-1.28411	-0.0670259	5.31144	0.0211858	0.282156
ENSG00000172927	MYEOV	1.71137	0.0391855	5.30943	0.0212102	0.282259
ENSG00000266865		0.526068	1.93735	5.30208	0.0213	0.283231
ENSG00000237352	LINC01358	1.2614	-0.505359	5.28692	0.0214861	0.285483
ENSG00000172081	MOB3A	0.14749	7.27057	5.28537	0.0215054	0.285514
ENSG00000283945	LINC00032	0.563214	1.9036	5.27759	0.0216016	0.286568
ENSG00000289295		0.652346	1.02766	5.27246	0.0216654	0.287159
ENSG00000184428	TOP1MT	-0.308754	3.84434	5.27128	0.02168	0.287159
ENSG00000167775	CD320	0.843767	0.340984	5.2622	0.0217935	0.288256
ENSG00000280198		-1.24074	-0.247932	5.26102	0.0218082	0.288256
ENSG00000137824	RMDN3	-0.177074	6.5698	5.26053	0.0218144	0.288256
ENSG00000253320	MAILR	0.30413	3.78608	5.25922	0.0218309	0.288256
ENSG00000257322		0.798245	0.95384	5.2567	0.0218625	0.288448
ENSG00000204842	ATXN2	0.150711	6.08935	5.25423	0.0218935	0.288633
ENSG00000170017	ALCAM	-0.140354	8.04205	5.25173	0.021925	0.288823
ENSG00000129250	KIF1C	-0.138988	7.27055	5.24754	0.0219778	0.289295
ENSG00000111801	BTN3A3	0.211686	4.6117	5.24319	0.0220328	0.289715
ENSG00000057019	DCBLD2	-0.266088	4.02273	5.24232	0.0220439	0.289715
ENSG00000077380	DYNC1I2	-0.149152	6.07518	5.23652	0.0221175	0.290275
ENSG00000166349	RAG1	1.03588	-0.211482	5.23626	0.0221208	0.290275
ENSG00000134243	SORT1	-0.146851	7.97816	5.23441	0.0221443	0.290359
ENSG00000200419		1.63481	-0.831333	5.22983	0.0222027	0.290899
ENSG00000132329	RAMP1	-2.87124	0.0562399	5.22333	0.0222859	0.291764
ENSG00000167748	KLK1	-0.965353	0.0495827	5.21788	0.0223558	0.291787
ENSG00000180155	LYNX1	-0.298754	3.69564	5.21787	0.0223559	0.291787
ENSG00000255310		0.588864	1.29384	5.21733	0.0223629	0.291787
ENSG00000182481	KPNA2	-0.184375	5.54966	5.2172	0.0223645	0.291787
ENSG00000164828	SUN1	0.201456	5.24711	5.21615	0.022378	0.291787
ENSG00000148690	FRA10AC1	0.394918	2.61328	5.21356	0.0224113	0.291787
ENSG00000100335	MIEF1	-0.148365	6.40092	5.21354	0.0224117	0.291787
ENSG00000175727	MLXIP	0.134298	7.19947	5.21248	0.0224253	0.291787
ENSG00000132849	PATJ	0.844109	0.75874	5.2075	0.0224896	0.292399
ENSG00000065978	YBX1	-0.1572	9.05738	5.20504	0.0225215	0.292589
ENSG00000149577	SIDT2	0.15857	6.91554	5.20357	0.0225406	0.292613
ENSG00000231584	FAHD2CP	0.614079	1.40527	5.19824	0.0226097	0.293115
ENSG00000280135		1.45392	-0.470883	5.19793	0.0226138	0.293115
ENSG00000143147	GPR161	0.22709	4.39891	5.19361	0.0226701	0.29362
ENSG00000163607	GTPBP8	-0.418944	2.5069	5.19177	0.0226941	0.293659
ENSG00000285103		-0.333227	3.79491	5.18961	0.0227223	0.293659
ENSG00000119383	PTPA	-0.150951	6.50307	5.18864	0.022735	0.293659
ENSG00000247271	ZBED5-AS1	-0.278238	3.8246	5.18808	0.0227424	0.293659
ENSG00000064042	LIMCH1	1.13194	-0.40605	5.18387	0.0227975	0.294033
ENSG00000221539	SNORD99	-0.958167	0.0475855	5.18322	0.0228061	0.294033
ENSG00000278175	GLIDR	-0.940233	0.391376	5.18062	0.0228401	0.294249
ENSG00000186074	CD300LF	0.170652	6.51014	5.17604	0.0229005	0.294433
ENSG00000261210	CLEC19A	-0.249759	3.97338	5.17569	0.022905	0.294433
ENSG00000197956	S100A6	-0.15832	8.22363	5.17514	0.0229123	0.294433
ENSG00000115317	HTRA2	-0.241021	4.12613	5.17077	0.0229701	0.294433
ENSG00000114812	VIPR1	1.30132	-0.917313	5.1678	0.0230093	0.294433
ENSG00000137124	ALDH1B1	-0.391435	3.14516	5.16754	0.0230128	0.294433
ENSG00000163347	CLDN1	-0.459376	5.25902	5.16728	0.0230162	0.294433
ENSG00000182134	TDRKH	0.375171	2.87902	5.16609	0.023032	0.294433
ENSG00000152558	TMEM123	-0.157626	6.586	5.16569	0.0230373	0.294433
ENSG00000090924	PLEKHG2	0.209224	5.47625	5.16556	0.023039	0.294433
ENSG00000103472	RRN3P2	0.949067	0.236225	5.16508	0.0230454	0.294433
ENSG00000289102		0.310176	3.37097	5.16033	0.0231085	0.294927
ENSG00000137992	DBT	0.232141	4.13602	5.15955	0.0231189	0.294927
ENSG00000205628	LINC01446	-1.47035	-0.683368	5.15633	0.0231619	0.295205
ENSG00000067601	PMS2P4	0.592898	1.69363	5.1553	0.0231756	0.295205
ENSG00000087074	PPP1R15A	-0.151884	6.90217	5.15126	0.0232295	0.29567
ENSG00000167703	SLC43A2	0.214338	8.82619	5.14872	0.0232636	0.295739
ENSG00000128872	TMOD2	0.196118	4.96213	5.14825	0.0232698	0.295739
ENSG00000091409	ITGA6	-0.202381	5.30344	5.14409	0.0233256	0.296086
ENSG00000211899	IGHM	0.473209	2.51406	5.14362	0.023332	0.296086
ENSG00000164306	PRIMPOL	0.427137	2.30098	5.13909	0.0233929	0.296272
ENSG00000170632	ARMC10	-0.201402	4.65317	5.13854	0.0234004	0.296272
ENSG00000277734	TRAC	0.337137	3.18132	5.13831	0.0234034	0.296272
ENSG00000135441	BLOC1S1	-0.223234	4.35438	5.13706	0.0234203	0.296272
ENSG00000160789	LMNA	-0.174821	8.10539	5.13604	0.023434	0.296272
ENSG00000153551	CMTM7	0.153297	5.9395	5.13258	0.0234808	0.296513
ENSG00000090006	LTBP4	0.197248	4.86866	5.13204	0.0234881	0.296513
ENSG00000138185	ENTPD1	-0.147867	7.07683	5.12532	0.0235792	0.297287
ENSG00000136286	MYO1G	0.167883	5.98512	5.12493	0.0235845	0.297287
ENSG00000104419	NDRG1	0.200508	7.26016	5.12338	0.0236056	0.297332
ENSG00000138660	AP1AR	-0.248136	4.70337	5.11764	0.0236838	0.297509
ENSG00000171798	KNDC1	0.365647	3.07272	5.11742	0.0236868	0.297509
ENSG00000202538	RNU4-2	0.42636	9.58424	5.11725	0.0236891	0.297509
ENSG00000240429	LRRFIP1P1	1.06371	0.117122	5.11636	0.0237013	0.297509
ENSG00000169902	TPST1	0.617637	1.23907	5.11592	0.0237073	0.297509
ENSG00000110448	CD5	0.481617	2.05409	5.11375	0.0237369	0.29766
ENSG00000137145	DENND4C	-0.137715	7.93963	5.11039	0.023783	0.297781
ENSG00000108588	CCDC47	-0.138821	6.60962	5.10845	0.0238096	0.297781
ENSG00000276672		0.804758	0.374816	5.10675	0.0238329	0.297781
ENSG00000144395	CCDC150	-1.29915	-0.0186604	5.10621	0.0238404	0.297781
ENSG00000158286	RNF207	0.671963	1.45214	5.10539	0.0238516	0.297781
ENSG00000168056	LTBP3	0.289725	4.35277	5.10426	0.0238672	0.297781
ENSG00000130520	LSM4	-0.191341	5.25614	5.10408	0.0238696	0.297781
ENSG00000011422	PLAUR	0.181163	8.91193	5.10271	0.0238884	0.297798
ENSG00000100092	SH3BP1	0.167965	5.90701	5.09983	0.0239281	0.298073
ENSG00000196605	ZNF846	0.267373	3.90163	5.09621	0.0239782	0.298166
ENSG00000146038	DCDC2	-1.26159	-0.475634	5.09498	0.0239951	0.298166
ENSG00000147677	EIF3H	-0.174508	5.99672	5.09496	0.0239955	0.298166
ENSG00000112137	PHACTR1	-0.171937	5.65195	5.09351	0.0240155	0.298166
ENSG00000162396	PARS2	-0.378318	2.60566	5.09294	0.0240235	0.298166
ENSG00000163945	UVSSA	0.168613	5.9031	5.09017	0.0240618	0.298422
ENSG00000091262	ABCC6	0.855846	0.490959	5.08621	0.0241169	0.298773
ENSG00000163513	TGFBR2	0.136149	7.59044	5.0856	0.0241253	0.298773
ENSG00000259943	ZMPSTE24-DT	-0.662617	0.999072	5.08405	0.0241469	0.298773
ENSG00000125912	NCLN	-0.13882	6.6507	5.08267	0.0241661	0.298773
ENSG00000267074		0.854512	0.26766	5.08181	0.0241782	0.298773
ENSG00000165055	METTL2B	0.232145	4.2027	5.07056	0.0243355	0.30042
ENSG00000217930	PAM16	0.389138	2.93193	5.06975	0.0243469	0.30042
ENSG00000272374	SCUBE3-AS1	0.571645	1.5715	5.06837	0.0243663	0.30044
ENSG00000136925	TSTD2	-0.224766	4.47347	5.0668	0.0243883	0.300494
ENSG00000104497	SNX16	-0.417886	2.63554	5.06398	0.024428	0.30056
ENSG00000278588	H2BC10	0.595324	2.34915	5.0639	0.0244292	0.30056
ENSG00000267283		-0.701746	1.06425	5.06129	0.0244661	0.300607
ENSG00000268518		0.403719	2.88693	5.06112	0.0244684	0.300607
ENSG00000152433	ZNF547	0.554605	1.57559	5.05929	0.0244943	0.300707
ENSG00000109089	CDR2L	-0.48641	2.52797	5.05782	0.0245151	0.300744
ENSG00000175287	PHYHD1	-1.28651	-0.186562	5.05145	0.0246053	0.301633
ENSG00000136305	CIDEB	0.524583	2.199	5.04911	0.0246385	0.301822
ENSG00000169245	CXCL10	0.91352	2.11082	5.0409	0.0247556	0.303037
ENSG00000165886	UBTD1	-0.190404	5.05967	5.0321	0.0248818	0.304308
ENSG00000167842	MIS12	0.293991	3.54243	5.02854	0.024933	0.304308
ENSG00000124207	CSE1L	-0.191858	5.2706	5.02569	0.0249739	0.304308
ENSG00000131018	SYNE1	0.139478	7.53387	5.02191	0.0250285	0.304308
ENSG00000188603	CLN3	0.202405	4.66812	5.02182	0.0250299	0.304308
ENSG00000274008		1.25189	-0.450283	5.02135	0.0250366	0.304308
ENSG00000029639	TFB1M	-0.364899	2.73733	5.02124	0.0250383	0.304308
ENSG00000257365	FNTB	0.419041	2.51129	5.02118	0.0250391	0.304308
ENSG00000119866	BCL11A	-0.183862	5.23027	5.02092	0.0250428	0.304308
ENSG00000163704	PRRT3	0.652132	1.2492	5.02009	0.0250548	0.304308
ENSG00000277589		1.08785	-0.3618	5.01995	0.0250569	0.304308
ENSG00000142185	TRPM2	0.155849	7.56835	5.01452	0.0251356	0.305046
ENSG00000187862	TTC24	1.49085	-0.619624	5.01055	0.0251933	0.305163
ENSG00000115009	CCL20	1.8012	-0.866787	5.0102	0.0251984	0.305163
ENSG00000135540	NHSL1	0.181818	5.02652	5.01014	0.0251993	0.305163
ENSG00000146676	PURB	-0.14779	6.15597	5.00887	0.0252178	0.30517
ENSG00000141232	TOB1	-0.193391	5.87558	4.9989	0.0253634	0.306587
ENSG00000214485	RPL7P1	-2.39456	-1.07606	4.99838	0.0253711	0.306587
ENSG00000260947		-2.65217	-0.961976	4.99691	0.0253925	0.306621
ENSG00000080986	NDC80	0.915552	0.919136	4.99572	0.0254101	0.306621
ENSG00000152760	DYNLT5	1.29718	-0.330737	4.9742	0.0257282	0.310238
ENSG00000124496	TRERF1	0.157101	5.95883	4.96732	0.0258307	0.310284
ENSG00000132405	TBC1D14	0.129	7.70354	4.96714	0.0258333	0.310284
ENSG00000144119	C1QL2	-2.1267	-1.28818	4.96648	0.0258432	0.310284
ENSG00000159210	SNF8	-0.17648	5.432	4.96559	0.0258565	0.310284
ENSG00000134531	EMP1	-0.177753	8.03855	4.96327	0.0258913	0.310284
ENSG00000111846	GCNT2	0.20014	5.13504	4.963	0.0258952	0.310284
ENSG00000171224	FAM241B	-1.67127	-0.794685	4.96288	0.0258971	0.310284
ENSG00000111271	ACAD10	0.199973	5.08836	4.96252	0.0259024	0.310284
ENSG00000116793	PHTF1	-0.196889	4.7503	4.96196	0.0259108	0.310284
ENSG00000144306	SCRN3	0.291734	3.38758	4.96147	0.0259182	0.310284
ENSG00000180891	CUEDC1	0.143476	6.08721	4.96046	0.0259333	0.310284
ENSG00000130244	FAM98C	0.350317	3.14616	4.95825	0.0259664	0.310287
ENSG00000143847	PPFIA4	0.669515	1.09986	4.95575	0.026004	0.310287
ENSG00000288675	PANO1	0.902853	0.150058	4.955	0.0260154	0.310287
ENSG00000171777	RASGRP4	0.210164	4.51341	4.95442	0.026024	0.310287
ENSG00000118655	DCLRE1B	-0.175519	5.25698	4.95436	0.026025	0.310287
ENSG00000197372	ZNF675	0.274943	3.6272	4.95187	0.0260624	0.310422
ENSG00000168374	ARF4	0.161568	6.43753	4.95117	0.026073	0.310422
ENSG00000128791	TWSG1	0.187206	5.41598	4.94749	0.0261286	0.310867
ENSG00000097033	SH3GLB1	-0.138123	6.80805	4.94471	0.0261706	0.310896
ENSG00000197375	SLC22A5	-0.203582	4.57847	4.9428	0.0261996	0.310896
ENSG00000138834	MAPK8IP3	0.144089	6.5605	4.94278	0.0261999	0.310896
ENSG00000006831	ADIPOR2	-0.144629	6.21422	4.94248	0.0262045	0.310896
ENSG00000130304	SLC27A1	0.170616	6.21882	4.93818	0.0262698	0.311453
ENSG00000082196	C1QTNF3	1.27369	-0.492498	4.935	0.0263181	0.311808
ENSG00000132507	EIF5A	-0.14023	7.63421	4.93346	0.0263415	0.311867
ENSG00000120594	PLXDC2	-0.1599	9.24258	4.93143	0.0263725	0.31188
ENSG00000264167		-1.53316	-0.916781	4.93098	0.0263794	0.31188
ENSG00000089041	P2RX7	-0.144634	8.25484	4.929	0.0264096	0.312019
ENSG00000051341	POLQ	0.369915	2.72638	4.92557	0.0264621	0.31224
ENSG00000226816		-1.06684	-0.106257	4.92537	0.0264651	0.31224
ENSG00000108523	RNF167	-0.160143	6.00448	4.92383	0.0264887	0.312302
ENSG00000147144	CCDC120	0.381534	2.62314	4.9171	0.0265921	0.312994
ENSG00000244694	PTCHD4	-1.10378	0.138921	4.91702	0.0265934	0.312994
ENSG00000143727	ACP1	-0.21313	5.14057	4.9164	0.0266028	0.312994
ENSG00000136689	IL1RN	-0.156338	8.69331	4.91258	0.0266618	0.31347
ENSG00000161956	SENP3	0.23805	3.96729	4.91031	0.0266968	0.313499
ENSG00000239948	RN7SL368P	0.422074	2.40629	4.91003	0.0267012	0.313499
ENSG00000273314		-1.40961	-0.719241	4.90663	0.0267538	0.313899
ENSG00000179270	PCARE	-2.39024	-1.87707	4.90461	0.0267851	0.313901
ENSG00000277632	CCL3	0.193108	8.34794	4.90423	0.026791	0.313901
ENSG00000118985	ELL2	0.151551	5.94849	4.90186	0.0268277	0.314114
ENSG00000094975	SUCO	0.20597	4.7297	4.89859	0.0268786	0.314157
ENSG00000100906	NFKBIA	0.162441	8.05535	4.89821	0.0268845	0.314157
ENSG00000249492		-1.04585	-0.169832	4.89569	0.0269238	0.314157
ENSG00000089820	ARHGAP4	0.152192	7.16232	4.89462	0.0269405	0.314157
ENSG00000076826	CAMSAP3	0.728765	0.865552	4.89298	0.0269662	0.314157
ENSG00000153879	CEBPG	-0.19031	5.33023	4.8917	0.0269861	0.314157
ENSG00000258704	SRP54-AS1	1.06918	-0.350433	4.89085	0.0269994	0.314157
ENSG00000007541	PIGQ	0.193979	4.85304	4.89085	0.0269994	0.314157
ENSG00000168758	SEMA4C	0.524044	1.9698	4.88996	0.0270133	0.314157
ENSG00000105523	FAM83E	1.6712	-0.712785	4.88975	0.0270167	0.314157
ENSG00000133048	CHI3L1	-0.292921	10.233	4.88314	0.0271203	0.315085
ENSG00000082458	DLG3	1.42792	-0.347617	4.88204	0.0271375	0.315085
ENSG00000067066	SP100	0.143747	6.94327	4.8811	0.0271522	0.315085
ENSG00000182185	RAD51B	0.374517	2.61316	4.8783	0.0271963	0.315381
ENSG00000138069	RAB1A	-0.144961	6.98714	4.87438	0.0272582	0.315865
ENSG00000271614	ATP2B1-AS1	-0.842398	0.514955	4.87329	0.0272754	0.315865
ENSG00000234545	FAM133B	-0.313614	3.18885	4.87069	0.0273165	0.316126
ENSG00000280670	CCDC163	1.15212	-0.381108	4.86486	0.027409	0.31698
ENSG00000121417	ZNF211	0.321471	3.29868	4.86245	0.0274473	0.31706
ENSG00000279738		0.274292	3.77514	4.86079	0.0274738	0.31706
ENSG00000172270	BSG	-0.136893	8.16115	4.85988	0.0274883	0.31706
ENSG00000265559	RN7SL652P	1.23448	-0.942154	4.85973	0.0274907	0.31706
ENSG00000261537		1.49742	-1.16678	4.85227	0.0276098	0.318217
ENSG00000137331	IER3	0.230086	7.09764	4.84958	0.0276528	0.318496
ENSG00000099992	TBC1D10A	0.233805	4.08041	4.84702	0.027694	0.318753
ENSG00000177732	SOX12	0.242561	4.52455	4.84508	0.0277251	0.318895
ENSG00000153933	DGKE	0.327051	3.07176	4.84079	0.0277941	0.319375
ENSG00000166387	PPFIBP2	0.163677	5.53416	4.84015	0.0278045	0.319375
ENSG00000205268	PDE7A	0.203441	5.42897	4.8374	0.0278489	0.319668
ENSG00000184661	CDCA2	0.840706	1.0018	4.83254	0.0279275	0.319886
ENSG00000162892	IL24	-3.09229	-1.44181	4.83037	0.0279626	0.319886
ENSG00000163362	INAVA	-1.01759	0.802749	4.82934	0.0279794	0.319886
ENSG00000246582	TNFRSF10A-DT	-0.577824	1.37386	4.82862	0.0279911	0.319886
ENSG00000247095	MIR210HG	0.857906	1.09746	4.82837	0.0279951	0.319886
ENSG00000274370		0.501502	1.91667	4.82829	0.0279964	0.319886
ENSG00000177943	MAMDC4	0.267441	3.77556	4.82787	0.0280032	0.319886
ENSG00000130590	SAMD10	0.417279	2.29446	4.82691	0.0280188	0.319886
ENSG00000185222	TCEAL9	0.316112	4.14982	4.82539	0.0280435	0.319953
ENSG00000184319	RPL23AP82	-0.3499	2.97234	4.82376	0.02807	0.319963
ENSG00000235560	ZNF747-DT	0.859765	0.401421	4.82235	0.028093	0.319963
ENSG00000069667	RORA	0.217814	4.59487	4.81978	0.0281349	0.319963
ENSG00000243260	RN7SL558P	1.00919	-0.00474968	4.81909	0.0281463	0.319963
ENSG00000183665	TRMT12	0.311223	3.25867	4.81874	0.0281519	0.319963
ENSG00000172766	NAA16	-0.228735	4.51267	4.81839	0.0281577	0.319963
ENSG00000140718	FTO	0.193746	5.23713	4.81299	0.028246	0.320752
ENSG00000253532		3.38967	-1.33235	4.8062	0.0283576	0.321803
ENSG00000289444		1.5882	-0.650914	4.80122	0.0284396	0.322519
ENSG00000111199	TRPV4	0.21004	5.89231	4.79794	0.0284937	0.322782
ENSG00000071073	MGAT4A	0.140398	7.23384	4.79751	0.0285009	0.322782
ENSG00000119986	AVPI1	-0.185925	4.85811	4.79572	0.0285304	0.322901
ENSG00000224875	EML4-AS1	0.641346	1.29361	4.79454	0.02855	0.322907
ENSG00000279573		-0.861167	0.276387	4.79222	0.0285886	0.322982
ENSG00000122882	ECD	0.198691	4.59971	4.79184	0.0285948	0.322982
ENSG00000243155		-0.487898	1.79938	4.79066	0.0286144	0.322989
ENSG00000258312		-1.48745	-1.15503	4.78816	0.0286561	0.323244
ENSG00000170876	TMEM43	-0.193746	5.63966	4.78661	0.0286819	0.323257
ENSG00000150403	TMCO3	-0.149055	6.81509	4.7858	0.0286954	0.323257
ENSG00000167491	GATAD2A	-0.127289	7.47289	4.78209	0.0287573	0.323739
ENSG00000198720	ANKRD13B	1.01182	-0.151003	4.77844	0.0288182	0.324209
ENSG00000270055		0.582723	1.4876	4.77308	0.0289081	0.32476
ENSG00000125356	NDUFA1	-0.166596	5.47436	4.77291	0.0289109	0.32476
ENSG00000246430	LINC00968	-1.35564	-0.464415	4.77209	0.0289246	0.32476
ENSG00000101892	ATP1B4	-0.989051	0.275506	4.77052	0.028951	0.324842
ENSG00000090971	NAT14	0.729917	0.965933	4.76804	0.0289928	0.325095
ENSG00000185585	OLFML2A	-2.22308	-0.900823	4.76371	0.0290658	0.325698
ENSG00000165283	STOML2	-0.22196	4.75249	4.7609	0.0291134	0.326016
ENSG00000213626	LBH	0.349529	3.02025	4.755	0.0292133	0.326726
ENSG00000163539	CLASP2	-0.150652	6.27284	4.7534	0.0292405	0.326726
ENSG00000175166	PSMD2	-0.130918	7.18083	4.75279	0.0292508	0.326726
ENSG00000286522	H3C2	0.379697	3.81194	4.75198	0.0292646	0.326726
ENSG00000171861	MRM3	-0.318263	3.26782	4.75148	0.0292732	0.326726
ENSG00000179299	NSUN7	1.24614	-0.804491	4.74945	0.0293076	0.326896
ENSG00000111642	CHD4	0.192271	4.77025	4.74794	0.0293334	0.326968
ENSG00000092621	PHGDH	-0.284824	4.5843	4.74578	0.0293702	0.32706
ENSG00000163536	SERPINI1	0.721078	0.954851	4.74519	0.0293802	0.32706
ENSG00000125304	TM9SF2	-0.131096	7.20728	4.74396	0.0294014	0.327081
ENSG00000110203	FOLR3	-0.726387	0.719325	4.74186	0.0294371	0.327264
ENSG00000267457		0.96458	0.261322	4.73796	0.029504	0.327792
ENSG00000162894	FCMR	0.39196	2.71943	4.7346	0.0295617	0.328219
ENSG00000235173	HGH1	-0.189923	4.943	4.73156	0.0296141	0.328585
ENSG00000150779	TIMM8B	-0.211929	4.47812	4.72793	0.0296766	0.328883
ENSG00000173805	HAP1	-1.14115	-0.181893	4.72775	0.0296798	0.328883
ENSG00000249173	LINC01093	1.5677	-0.408351	4.72343	0.0297543	0.32926
ENSG00000170734	POLH	-0.202965	4.78723	4.72289	0.0297636	0.32926
ENSG00000082014	SMARCD3	0.308976	3.4556	4.72208	0.0297777	0.32926
ENSG00000253636		0.660341	1.31339	4.72128	0.0297915	0.32926
ENSG00000162819	BROX	-0.151682	5.96254	4.71671	0.0298708	0.329922
ENSG00000187775	DNAH17	1.03821	0.623474	4.71236	0.0299465	0.330542
ENSG00000174780	SRP72	-0.140031	6.36852	4.70646	0.0300494	0.331144
ENSG00000111142	METAP2	-0.166019	5.35909	4.70625	0.0300531	0.331144
ENSG00000204131	NHSL2	-0.268738	5.27855	4.70588	0.0300596	0.331144
ENSG00000124299	PEPD	-0.135091	7.19965	4.70432	0.0300869	0.331181
ENSG00000203497	PDCD4-AS1	-0.787998	0.643396	4.70112	0.0301429	0.331181
ENSG00000234076	TPRG1-AS1	0.505422	1.80523	4.69877	0.0301843	0.331181
ENSG00000244346	C9orf85P2	0.663189	0.840563	4.69872	0.030185	0.331181
ENSG00000252516	RNA5SP82	1.79393	-1.06936	4.6984	0.0301907	0.331181
ENSG00000064651	SLC12A2	-0.258652	4.02073	4.69796	0.0301985	0.331181
ENSG00000159208	CIART	1.07773	0.0524449	4.69789	0.0301997	0.331181
ENSG00000139722	VPS37B	0.161239	5.5053	4.69597	0.0302335	0.331255
ENSG00000134575	ACP2	0.156853	8.34136	4.69528	0.0302456	0.331255
ENSG00000175899	A2M	-0.156801	9.58393	4.69313	0.0302834	0.331271
ENSG00000230532		1.00269	-0.159636	4.69284	0.0302886	0.331271
ENSG00000145794	MEGF10	1.28727	-0.650079	4.69187	0.0303056	0.331271
ENSG00000102755	FLT1	-0.256136	4.25435	4.68829	0.0303689	0.331749
ENSG00000095209	TMEM38B	-0.227416	4.35994	4.68621	0.0304057	0.33184
ENSG00000151835	SACS	-0.166107	5.82441	4.6856	0.0304164	0.33184
ENSG00000215068	ANXA2R-AS1	0.282343	3.4829	4.6814	0.030491	0.332227
ENSG00000241859	ANOS2P	0.55487	2.03557	4.67907	0.0305323	0.332227
ENSG00000155666	KDM8	-0.345274	3.002	4.67895	0.0305343	0.332227
ENSG00000277639	CHD9NB	0.826362	0.822398	4.67619	0.0305835	0.332227
ENSG00000137288	UQCC2	-0.251338	4.21414	4.67495	0.0306056	0.332227
ENSG00000178093	TSSK6	0.729284	0.638718	4.6745	0.0306137	0.332227
ENSG00000148343	MIGA2	0.196993	4.62773	4.67442	0.030615	0.332227
ENSG00000167851	CD300A	0.313666	3.99942	4.67408	0.0306211	0.332227
ENSG00000283696		-1.27184	-0.689009	4.67368	0.0306282	0.332227
ENSG00000167693	NXN	-1.31189	-0.309406	4.66916	0.030709	0.332708
ENSG00000153201	RANBP2	-0.129712	7.75497	4.66884	0.0307146	0.332708
ENSG00000149294	NCAM1	-0.275957	4.26306	4.6679	0.0307314	0.332708
ENSG00000198026	ZNF335	0.156049	5.66287	4.66675	0.030752	0.332718
ENSG00000185070	FLRT2	-0.406668	2.90853	4.66395	0.0308023	0.33305
ENSG00000254363		0.791667	0.383968	4.65606	0.030944	0.334254
ENSG00000224616	RTCA-AS1	-0.943805	0.590277	4.65556	0.0309531	0.334254
ENSG00000162836	ACP6	0.413659	2.35118	4.65203	0.0310168	0.334729
ENSG00000117419	ERI3	0.228107	4.33104	4.64737	0.0311011	0.335177
ENSG00000227199	ST7-AS1	1.0365	-0.099964	4.64706	0.0311068	0.335177
ENSG00000263883	EEF1DP7	0.74412	0.612453	4.64612	0.0311239	0.335177
ENSG00000063169	BICRA	0.191808	4.74508	4.64362	0.0311692	0.335177
ENSG00000221102	SNORA11B	1.14914	-0.131216	4.64326	0.0311758	0.335177
ENSG00000237296	SMG1P1	0.202228	4.70004	4.64319	0.031177	0.335177
ENSG00000107551	RASSF4	0.151333	9.20463	4.64109	0.0312152	0.335375
ENSG00000245164	LINC00861	0.474103	1.8737	4.63958	0.0312427	0.335395
ENSG00000128274	A4GALT	0.771946	0.560196	4.63881	0.0312566	0.335395
ENSG00000197451	HNRNPAB	-0.16399	6.38307	4.63558	0.0313155	0.335641
ENSG00000136261	BZW2	0.253029	4.01206	4.6345	0.0313352	0.335641
ENSG00000021574	SPAST	0.186853	4.83282	4.63305	0.0313617	0.335641
ENSG00000259999		1.24033	-0.603658	4.63199	0.0313811	0.335641
ENSG00000183506	PI4KAP2	0.245962	3.97908	4.63123	0.031395	0.335641
ENSG00000135637	CCDC142	0.214485	4.36477	4.63105	0.0313983	0.335641
ENSG00000106392	C1GALT1	0.25305	3.78489	4.624	0.0315277	0.336812
ENSG00000221866	PLXNA4	1.77317	-0.629112	4.62258	0.0315538	0.336879
ENSG00000140526	ABHD2	-0.158521	9.18357	4.61688	0.0316587	0.337599
ENSG00000228889	UBAC2-AS1	-1.01684	-0.119469	4.61468	0.0316995	0.337599
ENSG00000213015	ZNF580	0.208095	4.54294	4.61454	0.0317019	0.337599
ENSG00000184227	ACOT1	-0.327353	3.0088	4.61418	0.0317087	0.337599
ENSG00000099840	IZUMO4	0.859149	0.350564	4.61352	0.0317208	0.337599
ENSG00000257093	DENND11	0.161191	6.50776	4.61104	0.0317668	0.337876
ENSG00000118508	RAB32	-0.173154	5.21772	4.60916	0.0318016	0.338034
ENSG00000151623	NR3C2	0.630508	1.16148	4.60384	0.0319005	0.338529
ENSG00000131042	LILRB2	0.13134	7.62436	4.60362	0.0319044	0.338529
ENSG00000171115	GIMAP8	0.246155	4.50284	4.60308	0.0319145	0.338529
ENSG00000272391	POM121C	0.165794	6.04291	4.6016	0.0319422	0.338529
ENSG00000095015	MAP3K1	0.134509	6.37618	4.60128	0.031948	0.338529
ENSG00000178922	HYI	-0.367569	2.92002	4.59888	0.0319929	0.338739
ENSG00000133657	ATP13A3	-0.15539	8.77554	4.598	0.0320093	0.338739
ENSG00000284882		-0.45366	2.13903	4.59668	0.0320339	0.338739
ENSG00000084090	STARD7	-0.124553	7.6958	4.59539	0.0320581	0.338739
ENSG00000189180	ZNF33A	0.205891	4.62782	4.59442	0.0320762	0.338739
ENSG00000273165		0.684179	0.890868	4.59381	0.0320877	0.338739
ENSG00000222455	RNA5SP296	1.06712	-0.582038	4.58957	0.0321671	0.339366
ENSG00000243449	C4orf48	0.31496	3.89383	4.58157	0.0323176	0.340742
ENSG00000197050	ZNF420	0.442872	2.07434	4.57778	0.0323892	0.341261
ENSG00000069248	NUP133	0.191685	4.87598	4.57641	0.032415	0.341261
ENSG00000104381	GDAP1	-0.383068	2.80276	4.57577	0.0324273	0.341261
ENSG00000079308	TNS1	-0.17769	8.89995	4.57382	0.032464	0.341436
ENSG00000160796	NBEAL2	0.14053	6.65467	4.57227	0.0324934	0.341534
ENSG00000196230	TUBB	-0.149439	8.83458	4.56864	0.0325624	0.341967
ENSG00000172932	ANKRD13D	0.136432	6.39253	4.56797	0.0325751	0.341967
ENSG00000134061	CD180	-0.373387	3.43668	4.56638	0.0326054	0.342074
ENSG00000072210	ALDH3A2	-0.125751	7.17181	4.56402	0.0326503	0.342333
ENSG00000113296	THBS4	1.41349	-1.0188	4.55707	0.0327832	0.343356
ENSG00000083799	CYLD	0.154443	6.42872	4.5568	0.0327883	0.343356
ENSG00000065911	MTHFD2	-0.138707	7.57591	4.55238	0.0328731	0.343935
ENSG00000127838	PNKD	0.169293	7.93426	4.5518	0.0328842	0.343935
ENSG00000135241	PNPLA8	-0.193067	4.72419	4.54905	0.0329371	0.344111
ENSG00000163519	TRAT1	1.11338	-0.169408	4.54881	0.0329416	0.344111
ENSG00000263884	THOC1-DT	-0.990708	-0.0843751	4.54704	0.0329756	0.344244
ENSG00000175782	SLC35E3	-0.150942	5.87189	4.54604	0.032995	0.344244
ENSG00000168421	RHOH	0.38803	2.58769	4.54446	0.0330254	0.34435
ENSG00000164305	CASP3	-0.237644	4.37972	4.54195	0.0330739	0.344643
ENSG00000278673		-1.71092	-1.43337	4.53623	0.0331847	0.345585
ENSG00000233822	H2BC15	0.306707	3.69473	4.53249	0.0332572	0.346128
ENSG00000168386	FILIP1L	-0.248707	3.89727	4.52883	0.0333285	0.346657
ENSG00000115129	TP53I3	-0.210104	5.04203	4.5267	0.0333699	0.346875
ENSG00000014123	UFL1	-0.182592	5.05984	4.52534	0.0333964	0.346879
ENSG00000129480	DTD2	-0.531597	1.84635	4.52458	0.0334112	0.346879
ENSG00000211890	IGHA2	1.54046	1.26175	4.51831	0.0335339	0.34794
ENSG00000100583	SAMD15	-1.32978	-0.920463	4.51222	0.0336536	0.348761
ENSG00000151704	KCNJ1	-0.382767	2.5412	4.51171	0.0336636	0.348761
ENSG00000206341	HLA-H	0.186162	5.99183	4.51041	0.0336892	0.348761
ENSG00000253307		1.90226	-0.549037	4.5101	0.0336953	0.348761
ENSG00000171954	CYP4F22	-0.944261	0.191558	4.50755	0.0337455	0.349068
ENSG00000242094	FOXP1-IT1	0.723105	0.684597	4.50382	0.0338191	0.349616
ENSG00000015479	MATR3	0.242736	3.84918	4.50214	0.0338524	0.349703
ENSG00000227017		-1.72347	-1.3339	4.50131	0.0338688	0.349703
ENSG00000125485	DDX31	-0.246024	3.95628	4.49643	0.0339658	0.35049
ENSG00000227671	ZNF731P	0.195126	4.57219	4.49464	0.0340014	0.350644
ENSG00000111653	ING4	0.248005	3.78073	4.49354	0.0340232	0.350656
ENSG00000134910	STT3A	-0.138274	6.66767	4.49056	0.0340826	0.351055
ENSG00000100814	CCNB1IP1	-0.405654	2.57291	4.48881	0.0341173	0.351199
ENSG00000181215	C4orf50	1.15238	-0.110099	4.48612	0.0341712	0.351205
ENSG00000172244	C5orf34	-0.930812	0.525993	4.48544	0.0341847	0.351205
ENSG00000095970	TREM2	-0.158628	6.6449	4.48457	0.0342021	0.351205
ENSG00000120053	GOT1	-0.226517	4.49693	4.48444	0.0342047	0.351205
ENSG00000074181	NOTCH3	0.156948	7.04055	4.4824	0.0342457	0.351205
ENSG00000184840	TMED9	-0.125578	7.14083	4.4822	0.0342496	0.351205
ENSG00000234473	ZNF101P2	-0.772415	0.267089	4.48084	0.0342768	0.351205
ENSG00000149218	ENDOD1	-0.529196	1.7875	4.4805	0.0342836	0.351205
ENSG00000176386	CDC26	-0.537934	2.15277	4.47708	0.0343524	0.351528
ENSG00000146085	MMUT	-0.235272	4.34981	4.47577	0.0343787	0.351528
ENSG00000238160	LINC02863	-1.04071	-0.202625	4.47561	0.0343819	0.351528
ENSG00000162302	RPS6KA4	-0.157351	5.88613	4.47481	0.0343981	0.351528
ENSG00000142512	SIGLEC10	0.15042	6.24405	4.47373	0.0344198	0.351538
ENSG00000056558	TRAF1	-0.2003	6.19661	4.46825	0.0345303	0.352207
ENSG00000136840	ST6GALNAC4	-0.199473	5.16077	4.46792	0.034537	0.352207
ENSG00000100162	CENPM	0.75909	1.05313	4.4674	0.0345476	0.352207
ENSG00000173227	SYT12	-1.62049	-1.05673	4.4656	0.034584	0.352366
ENSG00000186141	POLR3C	0.169074	5.09857	4.46399	0.0346165	0.352368
ENSG00000053918	KCNQ1	-0.13593	6.50758	4.4634	0.0346284	0.352368
ENSG00000115568	ZNF142	0.16753	5.15593	4.46251	0.0346465	0.352368
ENSG00000127463	EMC1	-0.145524	6.68589	4.46065	0.0346842	0.35254
ENSG00000108950	FAM20A	0.319342	3.38499	4.45857	0.0347266	0.352759
ENSG00000223916	RPL18AP9	1.11091	-0.712133	4.4538	0.0348236	0.353187
ENSG00000159753	CARMIL2	0.579577	1.73014	4.45364	0.0348269	0.353187
ENSG00000116212	LRRC42	-0.244893	3.75645	4.45343	0.0348312	0.353187
ENSG00000134007	ADAM20	0.825765	0.386479	4.45235	0.0348532	0.353199
ENSG00000096092	TMEM14A	-1.2462	-0.285517	4.45101	0.0348807	0.353266
ENSG00000127884	ECHS1	-0.14846	5.86397	4.4482	0.034938	0.353622
ENSG00000167536	DHRS13	0.415835	2.15233	4.44725	0.0349575	0.353622
ENSG00000267265	GP6-AS1	0.322258	2.93634	4.44558	0.0349918	0.353757
ENSG00000147883	CDKN2B	-0.244393	4.40193	4.44447	0.0350144	0.353775
ENSG00000136960	ENPP2	0.386288	3.02468	4.43792	0.035149	0.354636
ENSG00000221821	C6orf226	-0.63607	1.38088	4.43764	0.0351548	0.354636
ENSG00000116985	BMP8B	0.692892	1.02397	4.43676	0.0351729	0.354636
ENSG00000133706	LARS1	-0.151352	6.47795	4.43626	0.0351833	0.354636
ENSG00000113916	BCL6	0.14547	8.04722	4.43301	0.0352503	0.355101
ENSG00000197982	C1orf122	0.170634	5.66933	4.43151	0.0352813	0.355184
ENSG00000200312	RN7SKP255	0.458026	2.1519	4.43058	0.0353006	0.355184
ENSG00000182841	RRP7BP	0.255151	4.00789	4.42674	0.0353799	0.355412
ENSG00000134291	TMEM106C	0.346546	2.81751	4.42671	0.0353807	0.355412
ENSG00000165490	DDIAS	-0.176607	5.54579	4.42629	0.0353894	0.355412
ENSG00000091483	FH	-0.17363	5.18766	4.42544	0.035407	0.355412
ENSG00000108465	CDK5RAP3	0.220056	4.33392	4.42016	0.0355166	0.356194
ENSG00000181885	CLDN7	0.33866	2.76213	4.41967	0.0355269	0.356194
ENSG00000288990		-0.381193	2.85627	4.41589	0.0356057	0.356594
ENSG00000227094		1.38355	-1.37128	4.41573	0.0356089	0.356594
ENSG00000101417	PXMP4	0.362808	2.54204	4.40868	0.0357564	0.357618
ENSG00000074966	TXK	0.433833	2.12129	4.40798	0.0357713	0.357618
ENSG00000149136	SSRP1	-0.16545	5.83805	4.40783	0.0357744	0.357618
ENSG00000229337		-0.804422	0.727198	4.40405	0.0358537	0.358199
ENSG00000261156	LINC01989	1.15389	-0.0802589	4.40036	0.0359314	0.358687
ENSG00000152464	RPP38	-0.306666	3.08258	4.39901	0.0359598	0.358687
ENSG00000100504	PYGL	0.141071	7.26752	4.39856	0.0359692	0.358687
ENSG00000105655	ISYNA1	-0.423616	3.3801	4.39694	0.0360035	0.358687
ENSG00000101745	ANKRD12	0.130328	7.0077	4.39621	0.036019	0.358687
ENSG00000268575		0.504686	2.30321	4.39571	0.0360295	0.358687
ENSG00000271851		-0.78094	0.751904	4.39272	0.0360927	0.359105
ENSG00000284024	MSANTD7	0.251177	3.66898	4.38989	0.0361527	0.359491
ENSG00000174775	HRAS	-0.226023	4.03332	4.3862	0.036231	0.360058
ENSG00000078319	PMS2P1	0.501084	2.35467	4.38334	0.0362919	0.360394
ENSG00000258667	HIF1A-AS3	-0.834555	1.16018	4.38169	0.0363271	0.360394
ENSG00000163399	ATP1A1	-0.14346	9.07396	4.38162	0.0363285	0.360394
ENSG00000270878	GCATP1	0.855414	-0.0872625	4.37988	0.0363655	0.360456
ENSG00000116871	MAP7D1	-0.127004	8.29976	4.37896	0.0363851	0.360456
ENSG00000105341	DMAC2	-0.183015	5.18692	4.37833	0.0363986	0.360456
ENSG00000274600	RIMBP3B	-1.07906	-0.449798	4.37629	0.0364423	0.360572
ENSG00000188026	RILPL1	0.228291	4.31599	4.3758	0.0364527	0.360572
ENSG00000196776	CD47	-0.127602	6.75637	4.37419	0.0364871	0.360701
ENSG00000068784	SRBD1	-0.220287	4.08995	4.37203	0.0365335	0.360949
ENSG00000167397	VKORC1	-0.445468	2.83766	4.36681	0.0366456	0.361643
ENSG00000164307	ERAP1	-0.127768	6.60384	4.36677	0.0366464	0.361643
ENSG00000156110	ADK	-0.217923	4.52484	4.3655	0.0366738	0.361703
ENSG00000134470	IL15RA	0.407759	2.61484	4.36263	0.0367355	0.36207
ENSG00000100023	PPIL2	0.133724	6.3844	4.36179	0.0367538	0.36207
ENSG00000256591		0.377359	2.77616	4.35918	0.03681	0.362414
ENSG00000228238		2.29839	-1.54428	4.35521	0.036896	0.36284
ENSG00000162650	ATXN7L2	0.377115	2.56434	4.3552	0.0368961	0.36284
ENSG00000115257	PCSK4	0.758597	0.895516	4.35421	0.0369176	0.362841
ENSG00000197818	SLC9A8	0.180906	5.28211	4.35251	0.0369545	0.362993
ENSG00000182400	TRAPPC6B	-0.234259	4.15748	4.35066	0.0369946	0.362999
ENSG00000184489	PTP4A3	1.55391	-0.573282	4.35034	0.0370015	0.362999
ENSG00000180447	GAS1	-1.03808	-0.144887	4.34952	0.0370193	0.362999
ENSG00000166938	DIS3L	-0.188786	4.93142	4.3448	0.0371222	0.363782
ENSG00000189221	MAOA	0.263671	4.06236	4.34388	0.0371421	0.363782
ENSG00000117298	ECE1	0.215756	4.28033	4.34287	0.0371642	0.363789
ENSG00000223891	OSER1-DT	0.495428	1.70031	4.34158	0.0371924	0.363854
ENSG00000215305	VPS16	-0.151263	5.5037	4.33885	0.0372521	0.364228
ENSG00000141574	SECTM1	0.390221	3.81931	4.33678	0.0372974	0.364461
ENSG00000116906	GNPAT	-0.182428	4.936	4.33513	0.0373335	0.364588
ENSG00000146067	FAM193B	0.147646	5.777	4.33423	0.0373534	0.364588
ENSG00000133121	STARD13	0.29595	4.1087	4.33297	0.0373809	0.364646
ENSG00000185482	STAC3	0.291586	3.5707	4.33123	0.0374192	0.36481
ENSG00000213398	LCAT	0.466534	1.76603	4.32984	0.0374498	0.364899
ENSG00000113504	SLC12A7	-0.12188	7.78131	4.32699	0.0375126	0.365108
ENSG00000085662	AKR1B1	0.129259	6.60973	4.32691	0.0375143	0.365108
ENSG00000099246	RAB18	-0.146831	5.95144	4.32154	0.0376328	0.365863
ENSG00000161526	SAP30BP	0.1523	5.46678	4.32099	0.0376451	0.365863
ENSG00000125538	IL1B	0.419962	7.47854	4.3197	0.0376736	0.365863
ENSG00000129473	BCL2L2	-0.170003	5.2283	4.31949	0.0376783	0.365863
ENSG00000105677	TMEM147	-0.185578	5.32827	4.31822	0.0377063	0.365926
ENSG00000107968	MAP3K8	0.205804	5.20933	4.31468	0.0377848	0.366228
ENSG00000143554	SLC27A3	-0.139531	7.73291	4.31463	0.037786	0.366228
ENSG00000111843	TMEM14C	-0.1608	5.33377	4.31238	0.0378361	0.366228
ENSG00000177548	RABEP2	-0.156771	5.68305	4.31215	0.0378411	0.366228
ENSG00000196628	TCF4	0.162461	6.65396	4.30951	0.0378999	0.366228
ENSG00000110906	KCTD10	-0.133739	6.19012	4.30925	0.0379057	0.366228
ENSG00000162927	PUS10	0.357582	2.65059	4.30798	0.037934	0.366228
ENSG00000154124	OTULIN	-0.142146	5.93598	4.30786	0.0379366	0.366228
ENSG00000173214	MFSD4B	0.166858	5.46513	4.30629	0.0379717	0.366228
ENSG00000256712		0.611829	1.12524	4.30614	0.037975	0.366228
ENSG00000247735	KCTD13-DT	-1.32231	-0.68746	4.30614	0.037975	0.366228
ENSG00000205744	DENND1C	0.143243	5.81468	4.30511	0.037998	0.366241
ENSG00000120696	KBTBD7	-0.44153	2.05713	4.3041	0.0380206	0.36625
ENSG00000164109	MAD2L1	-0.583687	1.14548	4.302	0.0380675	0.366494
ENSG00000278949		0.320323	3.17482	4.29917	0.0381309	0.366793
ENSG00000272030		-0.970697	0.205449	4.29869	0.0381418	0.366793
ENSG00000182749	PAQR7	0.55681	1.49008	4.29722	0.0381747	0.366901
ENSG00000288821		0.749812	0.907759	4.2898	0.0383417	0.368132
ENSG00000224078	SNHG14	0.192211	4.7861	4.2896	0.0383461	0.368132
ENSG00000135272	MDFIC	-0.150397	6.76757	4.28618	0.0384234	0.368482
ENSG00000131791	PRKAB2	0.270719	3.31296	4.28606	0.0384261	0.368482
ENSG00000171729	TMEM51	0.154855	5.52904	4.28221	0.0385133	0.369109
ENSG00000104228	TRIM35	-0.184184	4.98977	4.28003	0.0385628	0.369272
ENSG00000178752	ERFE	1.09657	-0.563169	4.27824	0.0386033	0.369272
ENSG00000119689	DLST	-0.125457	6.72499	4.2779	0.038611	0.369272
ENSG00000175387	SMAD2	-0.129482	6.92891	4.27754	0.0386192	0.369272
ENSG00000109519	GRPEL1	-0.231793	4.05475	4.27666	0.0386392	0.369272
ENSG00000253982	CLN8-AS1	0.216434	4.45034	4.27285	0.038726	0.369893
ENSG00000054967	RELT	0.122869	7.16493	4.27148	0.0387572	0.369983
ENSG00000133835	HSD17B4	-0.126929	6.77582	4.2699	0.0387933	0.370119
ENSG00000105656	ELL	0.15173	5.5381	4.26851	0.038825	0.370213
ENSG00000255299		-0.363029	2.6058	4.26723	0.0388541	0.370236
ENSG00000274460		0.682265	0.810226	4.26638	0.0388736	0.370236
ENSG00000230359	TPI1P2	-0.868238	0.313873	4.26554	0.038893	0.370236
ENSG00000110876	SELPLG	0.141549	7.67611	4.2632	0.0389465	0.370539
ENSG00000160285	LSS	0.142454	7.75367	4.25802	0.0390655	0.371191
ENSG00000198198	SZT2	0.124687	7.17426	4.25746	0.0390782	0.371191
ENSG00000158882	TOMM40L	-0.200778	4.69774	4.2572	0.0390842	0.371191
ENSG00000165502	RPL36AL	-0.143532	5.8834	4.2564	0.0391027	0.371191
ENSG00000213593	TMX2	-0.164501	5.55625	4.25367	0.0391656	0.37147
ENSG00000120963	ZNF706	-0.145405	5.73267	4.25323	0.0391759	0.37147
ENSG00000143458	GABPB2	0.225348	3.98113	4.24819	0.0392921	0.372344
ENSG00000186815	TPCN1	0.140798	6.19864	4.24687	0.0393226	0.372344
ENSG00000266111		0.884448	0.767546	4.24638	0.039334	0.372344
ENSG00000226435	ANKRD18DP	-1.3626	-1.04971	4.24439	0.0393801	0.372393
ENSG00000170379	TCAF2	0.927999	0.0171259	4.24365	0.0393973	0.372393
ENSG00000227486		0.434698	2.20919	4.24332	0.039405	0.372393
ENSG00000266124	MIR5587	2.13866	-0.859897	4.24103	0.0394583	0.372684
ENSG00000234911	TEX21P	-0.874575	0.211874	4.2401	0.0394798	0.372684
ENSG00000162711	NLRP3	0.200924	4.59326	4.23768	0.0395362	0.372824
ENSG00000135953	MFSD9	-0.305914	3.37097	4.23547	0.0395876	0.372824
ENSG00000119326	CTNNAL1	-0.308172	3.08376	4.23487	0.0396016	0.372824
ENSG00000153012	LGI2	0.272669	3.3651	4.23479	0.0396036	0.372824
ENSG00000234807	LINC01135	0.782231	0.407526	4.23334	0.0396374	0.372824
ENSG00000135940	COX5B	-0.129218	6.70015	4.233	0.0396453	0.372824
ENSG00000103528	SYT17	0.213174	4.57898	4.23286	0.0396485	0.372824
ENSG00000149591	TAGLN	0.265472	3.69521	4.22634	0.0398012	0.373866
ENSG00000143374	TARS2	0.208007	4.39307	4.22624	0.0398035	0.373866
ENSG00000277161	PIGW	-0.31409	3.32924	4.22462	0.0398415	0.373887
ENSG00000100350	FOXRED2	0.282882	3.77726	4.22427	0.0398498	0.373887
ENSG00000120742	SERP1	-0.136052	6.56569	4.21961	0.0399594	0.374516
ENSG00000096872	IFT74	0.371711	2.54487	4.21867	0.0399815	0.374516
ENSG00000198829	SUCNR1	-0.150766	5.92761	4.2186	0.0399831	0.374516
ENSG00000169228	RAB24	0.420277	2.04028	4.21758	0.0400073	0.374535
ENSG00000147400	CETN2	0.334058	3.04997	4.21602	0.040044	0.374673
ENSG00000226180		-0.719089	0.645283	4.21361	0.0401009	0.374953
ENSG00000184979	USP18	0.262788	3.97435	4.212	0.0401389	0.374953
ENSG00000146243	IRAK1BP1	1.40725	-1.11882	4.21103	0.040162	0.374953
ENSG00000130699	TAF4	0.168246	5.06612	4.21101	0.0401624	0.374953
ENSG00000154928	EPHB1	-0.602934	1.4995	4.2099	0.0401887	0.374971
ENSG00000134072	CAMK1	-0.131804	7.84673	4.20773	0.0402402	0.374971
ENSG00000131153	GINS2	0.658522	1.01332	4.20465	0.0403133	0.374971
ENSG00000147601	TERF1	0.230757	4.0183	4.20443	0.0403186	0.374971
ENSG00000143772	ITPKB	-0.176673	6.17595	4.20345	0.0403418	0.374971
ENSG00000178163	ZNF518B	-0.19837	4.6104	4.2025	0.0403645	0.374971
ENSG00000279836		-1.35045	-1.02955	4.20172	0.040383	0.374971
ENSG00000225159	NPM1P39	2.06651	-1.33755	4.20166	0.0403845	0.374971
ENSG00000097046	CDC7	-0.615943	1.07417	4.20149	0.0403884	0.374971
ENSG00000198492	YTHDF2	-0.1408	6.00953	4.19979	0.0404291	0.374971
ENSG00000178573	MAF	0.136611	7.53847	4.19927	0.0404415	0.374971
ENSG00000200488	RN7SKP203	0.49622	3.4247	4.19763	0.0404804	0.374971
ENSG00000165312	OTUD1	-0.158494	5.38025	4.19694	0.040497	0.374971
ENSG00000186432	KPNA4	-0.126702	6.77386	4.19602	0.0405189	0.374971
ENSG00000132692	BCAN	1.90275	-1.49729	4.19587	0.0405225	0.374971
ENSG00000132549	VPS13B	0.153618	6.79862	4.19515	0.0405397	0.374971
ENSG00000171812	COL8A2	-0.228265	5.49181	4.19394	0.0405688	0.374971
ENSG00000111732	AICDA	-1.60943	-1.19111	4.19169	0.0406226	0.374971
ENSG00000050165	DKK3	1.65553	-0.889476	4.19089	0.0406418	0.374971
ENSG00000242125	SNHG3	0.170783	5.11214	4.1904	0.0406535	0.374971
ENSG00000129933	MAU2	0.136894	6.46341	4.19019	0.0406584	0.374971
ENSG00000146826	TRAPPC14	0.174449	4.99945	4.18944	0.0406766	0.374971
ENSG00000258366	RTEL1	0.314736	3.0521	4.18793	0.0407128	0.374971
ENSG00000233625		1.33287	-0.697956	4.18753	0.0407225	0.374971
ENSG00000213371	NAP1L1P3	0.945554	-0.30755	4.18724	0.0407295	0.374971
ENSG00000168159	RNF187	-0.125542	6.68117	4.1867	0.0407423	0.374971
ENSG00000270419	CAHM	0.791193	0.411594	4.1859	0.0407615	0.374971
ENSG00000178531	CTXN1	2.06402	-1.12411	4.1844	0.0407975	0.375098
ENSG00000115107	STEAP3	0.122886	8.10479	4.18175	0.0408615	0.375098
ENSG00000133619	KRBA1	0.288403	3.20525	4.18105	0.0408783	0.375098
ENSG00000089902	RCOR1	-0.141587	6.00002	4.18	0.0409037	0.375098
ENSG00000139433	GLTP	-0.15471	5.39922	4.17952	0.0409153	0.375098
ENSG00000266993		2.06932	-1.26331	4.17897	0.0409285	0.375098
ENSG00000250722	SELENOP	0.230912	4.98746	4.17845	0.0409411	0.375098
ENSG00000167083	GNGT2	-1.00726	0.239518	4.17798	0.0409524	0.375098
ENSG00000109606	DHX15	-0.125945	6.55881	4.17579	0.0410055	0.375305
ENSG00000127334	DYRK2	-0.138808	6.58939	4.17412	0.0410458	0.375305
ENSG00000167613	LAIR1	0.122528	7.90961	4.17352	0.0410604	0.375305
ENSG00000083223	TUT7	-0.140941	6.52163	4.17252	0.0410846	0.375305
ENSG00000196814	MVB12B	0.205019	4.64148	4.17203	0.0410966	0.375305
ENSG00000116885	OSCP1	0.760691	0.21346	4.17142	0.0411112	0.375305
ENSG00000101331	CCM2L	0.488182	2.31947	4.17058	0.0411318	0.375305
ENSG00000284523		1.15173	-0.603795	4.16974	0.0411521	0.375305
ENSG00000131323	TRAF3	-0.121514	7.55528	4.16703	0.0412181	0.375705
ENSG00000163106	HPGDS	-0.792003	0.421926	4.16392	0.0412937	0.376192
ENSG00000205352	PRR13	-0.159255	5.40692	4.16184	0.0413445	0.376453
ENSG00000115194	SLC30A3	-0.281809	4.38067	4.16036	0.0413807	0.376579
ENSG00000130725	UBE2M	-0.143573	6.07713	4.15628	0.0414803	0.377284
ENSG00000119608	PROX2	-1.49024	-0.433917	4.15489	0.0415146	0.377354
ENSG00000279742		-0.883469	-0.0950885	4.15416	0.0415325	0.377354
ENSG00000162783	IER5	-0.136022	6.35647	4.1488	0.0416641	0.377774
ENSG00000166927	MS4A7	0.130482	7.99009	4.14847	0.0416722	0.377774
ENSG00000161960	EIF4A1	0.213339	4.26768	4.14791	0.041686	0.377774
ENSG00000013275	PSMC4	-0.142235	5.85011	4.14629	0.0417258	0.377774
ENSG00000164746	C7orf57	-1.12106	0.932401	4.1455	0.0417453	0.377774
ENSG00000186642	PDE2A	0.39323	2.5988	4.14547	0.0417461	0.377774
ENSG00000023697	DERA	-0.202681	4.25627	4.14481	0.0417624	0.377774
ENSG00000235831	BHLHE40-AS1	-0.769639	0.989754	4.14455	0.0417688	0.377774
ENSG00000125459	MSTO1	0.311567	2.98788	4.14321	0.0418018	0.377774
ENSG00000104870	FCGRT	0.119875	8.3233	4.14296	0.041808	0.377774
ENSG00000188895	MSL1	0.133301	6.24556	4.14189	0.0418344	0.377774
ENSG00000109917	ZPR1	-0.179473	4.9371	4.14141	0.0418462	0.377774
ENSG00000172673	THEMIS	0.512352	1.50857	4.13527	0.0419984	0.378443
ENSG00000101246	ARFRP1	0.174051	5.08001	4.135	0.0420051	0.378443
ENSG00000104972	LILRB1	0.141387	6.85192	4.13492	0.0420071	0.378443
ENSG00000141424	SLC39A6	-0.176437	5.21475	4.13482	0.0420096	0.378443
ENSG00000117640	MTFR1L	-0.193805	4.83477	4.13083	0.0421087	0.378881
ENSG00000130396	AFDN	0.123043	7.4397	4.13069	0.0421123	0.378881
ENSG00000237827	RPS15AP29	0.767099	0.554275	4.13017	0.0421252	0.378881
ENSG00000068878	PSME4	-0.128086	6.73153	4.12674	0.0422107	0.379369
ENSG00000134852	CLOCK	-0.16188	5.36959	4.1262	0.0422242	0.379369
ENSG00000138303	ASCC1	-0.237896	3.73084	4.12244	0.0423181	0.379369
ENSG00000266146	MIR5190	1.1008	-0.418252	4.12213	0.0423258	0.379369
ENSG00000162076	FLYWCH2	0.302078	3.26476	4.12204	0.0423281	0.379369
ENSG00000149091	DGKZ	0.131505	7.22433	4.12184	0.0423331	0.379369
ENSG00000204344	STK19	0.34173	2.92779	4.12172	0.0423361	0.379369
ENSG00000135929	CYP27A1	-0.148529	8.25792	4.11462	0.042514	0.38
ENSG00000188322	SBK1	0.695963	0.852871	4.1144	0.0425195	0.38
ENSG00000234327	ZNF232-AS1	-1.00246	0.17803	4.1143	0.042522	0.38
ENSG00000136504	KAT7	0.135388	6.09898	4.11207	0.0425781	0.38
ENSG00000133243	BTBD2	0.145468	5.58062	4.11201	0.0425798	0.38
ENSG00000135999	EPC2	-0.176097	4.8187	4.11197	0.0425807	0.38
ENSG00000288839		0.529796	1.4428	4.11197	0.0425807	0.38
ENSG00000059769	DNAJC25	-0.336731	2.83452	4.11177	0.0425858	0.38
ENSG00000060642	PIGV	-0.249186	3.90829	4.10947	0.0426438	0.380264
ENSG00000105750	ZNF85	0.459347	1.93613	4.10797	0.0426815	0.380264
ENSG00000277089	CCL3-AS1	0.362003	3.57573	4.10775	0.0426871	0.380264
ENSG00000225630	MTND2P28	-0.207893	6.10914	4.10704	0.0427052	0.380264
ENSG00000175262	C1orf127	0.592941	1.2158	4.1046	0.0427667	0.380598
ENSG00000137757	CASP5	1.15832	-0.885652	4.10378	0.0427876	0.380598
ENSG00000157036	EXOG	0.308542	3.69947	4.09969	0.042891	0.381319
ENSG00000163312	HELQ	-0.298324	3.38471	4.09812	0.0429308	0.381473
ENSG00000134215	VAV3	0.18467	5.15926	4.09472	0.0430173	0.382041
ENSG00000100056	ESS2	-0.216941	4.32861	4.09249	0.043074	0.382344
ENSG00000204622	HLA-J	0.388146	3.61229	4.09144	0.043101	0.382383
ENSG00000165280	VCP	-0.121313	8.05888	4.08711	0.0432115	0.382992
ENSG00000184887	BTBD6	-0.171058	5.34955	4.08698	0.0432148	0.382992
ENSG00000274259	SYNGAP1-AS1	-0.835064	0.360544	4.08415	0.0432872	0.38318
ENSG00000115963	RND3	0.287357	3.17169	4.08363	0.0433005	0.38318
ENSG00000096696	DSP	0.255756	3.90223	4.08062	0.0433777	0.38318
ENSG00000265241	RBM8A	-0.185929	4.61618	4.08025	0.0433873	0.38318
ENSG00000123297	TSFM	-0.605228	1.4858	4.07785	0.0434489	0.38318
ENSG00000102886	GDPD3	0.765388	0.558082	4.07771	0.0434525	0.38318
ENSG00000267394	ATXN7L3-AS1	0.664615	0.55745	4.07666	0.0434795	0.38318
ENSG00000144579	CTDSP1	0.125072	7.04737	4.07596	0.0434976	0.38318
ENSG00000200783	RN7SKP180	0.727153	0.657708	4.07589	0.0434994	0.38318
ENSG00000088827	SIGLEC1	0.154127	9.73166	4.07566	0.0435053	0.38318
ENSG00000278727		-0.548811	1.45581	4.07519	0.0435174	0.38318
ENSG00000164897	TMUB1	0.201684	4.67857	4.07444	0.0435366	0.38318
ENSG00000130340	SNX9	-0.129144	7.38955	4.07377	0.0435541	0.38318
ENSG00000229334	TMEM44-AS2	-0.87261	0.59592	4.07302	0.0435733	0.38318
ENSG00000279765		-0.399994	2.86048	4.07275	0.0435802	0.38318
ENSG00000123562	MORF4L2	-0.14235	5.99238	4.07208	0.0435976	0.38318
ENSG00000198899	MT-ATP6	-0.228678	10.4962	4.06944	0.0436657	0.38341
ENSG00000161048	NAPEPLD	0.354285	2.65287	4.06931	0.043669	0.38341
ENSG00000196263	ZNF471	0.357101	2.72654	4.05951	0.0439234	0.38536
ENSG00000260601		-1.03912	-0.559371	4.059	0.0439366	0.38536
ENSG00000113108	APBB3	0.264829	3.64739	4.05791	0.0439648	0.385408
ENSG00000169299	PGM2	-0.148268	5.58623	4.05477	0.0440466	0.385497
ENSG00000215302	WHAMMP4	0.728623	0.716625	4.05446	0.0440547	0.385497
ENSG00000154027	AK5	-1.53433	0.0204616	4.05416	0.0440626	0.385497
ENSG00000269343	ZNF587B	0.212333	4.53535	4.05244	0.0441075	0.385497
ENSG00000163902	RPN1	-0.120922	7.95778	4.05174	0.044126	0.385497
ENSG00000174669	SLC29A2	0.512115	1.60889	4.05157	0.0441303	0.385497
ENSG00000248905	FMN1	0.145712	7.60679	4.05142	0.0441341	0.385497
ENSG00000257923	CUX1	0.121234	7.82383	4.05051	0.044158	0.385503
ENSG00000097021	ACOT7	-0.147327	6.16627	4.04883	0.044202	0.385503
ENSG00000218739	CEBPZOS	-0.224537	4.38771	4.04863	0.0442071	0.385503
ENSG00000010610	CD4	0.129833	8.44524	4.04792	0.0442257	0.385503
ENSG00000206755	SNORA30	-1.37983	-0.821648	4.04516	0.0442982	0.38572
ENSG00000163157	TMOD4	1.17267	0.232238	4.04411	0.0443256	0.38572
ENSG00000131462	TUBG1	-0.183305	4.73645	4.04379	0.044334	0.38572
ENSG00000164144	ARFIP1	-0.198061	4.56973	4.0435	0.0443417	0.38572
ENSG00000173852	DPY19L1	-0.184941	4.72026	4.04067	0.0444162	0.386089
ENSG00000109475	RPL34	-0.148465	5.87529	4.03938	0.0444501	0.386089
ENSG00000006625	GGCT	-0.287206	3.41948	4.03757	0.0444978	0.386089
ENSG00000124406	ATP8A1	-0.33099	3.36382	4.03714	0.0445091	0.386089
ENSG00000163141	BNIPL	-1.51037	-0.529266	4.03423	0.044586	0.386089
ENSG00000178719	GRINA	0.131106	8.45972	4.03414	0.0445884	0.386089
ENSG00000161905	ALOX15	-1.2999	0.50512	4.03322	0.0446126	0.386089
ENSG00000105568	PPP2R1A	-0.123099	7.32855	4.03279	0.0446242	0.386089
ENSG00000150636	CCDC102B	0.172538	5.07075	4.03208	0.0446429	0.386089
ENSG00000132846	ZBED3	-0.189801	4.76917	4.03151	0.044658	0.386089
ENSG00000176182	MYPOP	0.254556	3.54929	4.03146	0.0446594	0.386089
ENSG00000149716	LTO1	0.203475	4.23591	4.03045	0.0446861	0.386089
ENSG00000231871	IPO9-AS1	-1.05339	-0.281663	4.03043	0.0446864	0.386089
ENSG00000125375	DMAC2L	0.304371	3.33859	4.02981	0.0447028	0.386089
ENSG00000242574	HLA-DMB	-0.136758	6.92799	4.02886	0.0447282	0.386111
ENSG00000174695	TMEM167A	-0.149925	5.52404	4.02704	0.0447763	0.386169
ENSG00000174032	SLC25A30	-0.186549	4.73781	4.02666	0.0447864	0.386169
ENSG00000213639	PPP1CB	-0.139899	6.48554	4.02603	0.0448033	0.386169
ENSG00000107077	KDM4C	0.161454	5.44126	4.01971	0.0449713	0.387246
ENSG00000136819	C9orf78	-0.173864	5.37553	4.01962	0.0449738	0.387246
ENSG00000288823		-1.08411	-0.158767	4.01584	0.0450748	0.387918
ENSG00000100239	PPP6R2	0.131417	6.5561	4.01477	0.0451033	0.387967
ENSG00000170791	CHCHD7	0.285967	3.72388	4.01281	0.0451559	0.388222
ENSG00000226498	RPSAP21	-0.884027	-0.148862	4.01051	0.0452174	0.388553
ENSG00000284753	EEF1AKMT4	-0.600251	0.999204	4.00456	0.0453772	0.389478
ENSG00000080493	SLC4A4	1.2005	-0.765744	4.00431	0.0453842	0.389478
ENSG00000174483	BBS1	0.885192	0.0291408	4.00394	0.0453939	0.389478
ENSG00000198203	SULT1C2	-0.631727	1.38896	4.00086	0.0454772	0.389995
ENSG00000200795	RNU4-1	0.354149	7.34141	3.99907	0.0455254	0.390211
ENSG00000136213	CHST12	0.167016	5.13429	3.99336	0.0456799	0.391337
ENSG00000138495	COX17	-0.209969	4.27247	3.99063	0.0457541	0.391581
ENSG00000256751	PLBD1-AS1	0.278459	3.26255	3.99061	0.0457545	0.391581
ENSG00000234636	MED14OS	1.14286	-0.643116	3.98909	0.0457958	0.391736
ENSG00000156299	TIAM1	-0.127596	7.67786	3.98779	0.0458312	0.391768
ENSG00000163126	ANKRD23	1.11136	-0.919448	3.98651	0.045866	0.391768
ENSG00000279518		-1.37527	-0.978201	3.98641	0.0458687	0.391768
ENSG00000161996	WDR90	0.236991	3.89054	3.98506	0.0459054	0.391873
ENSG00000266288	LINC02974	-1.16845	-0.553182	3.98426	0.0459274	0.391873
ENSG00000076351	SLC46A1	0.280969	3.94166	3.98238	0.0459786	0.392113
ENSG00000187792	ZNF70	0.223267	3.99285	3.97866	0.0460803	0.39269
ENSG00000115041	KCNIP3	-0.703666	1.03696	3.97754	0.0461109	0.39269
ENSG00000014824	SLC30A9	-0.150967	5.43599	3.97705	0.0461243	0.39269
ENSG00000004700	RECQL	-0.149129	5.48232	3.97567	0.046162	0.39269
ENSG00000259354	SLC30A4-AS1	0.167896	5.76031	3.97567	0.0461621	0.39269
ENSG00000155011	DKK2	-0.288374	3.69144	3.97282	0.0462402	0.392998
ENSG00000166483	WEE1	0.436369	2.03617	3.97192	0.046265	0.392998
ENSG00000187741	FANCA	0.23874	3.95866	3.97182	0.0462678	0.392998
ENSG00000148655	LRMDA	0.188341	4.59322	3.97042	0.0463061	0.393126
ENSG00000106976	DNM1	0.229505	3.96731	3.96954	0.0463305	0.393137
[truncated: 14,956 more rows]

## Sheet: TABLE S5C
TABLE S5C: DEGs - ACM SCZ (+TNF-a) vs ACM HCT (N.S.)
ENSEMBL ID	Gene Symbol	log2FC	log2CPM	LR	p-value	p-adjust
ENSG00000124491	F13A1	-2.24568	5.24712	430.17	1.49275e-95	2.5308e-91
ENSG00000165795	NDRG2	1.30426	7.47299	355.125	3.24375e-79	2.74973e-75
ENSG00000165457	FOLR2	-2.55131	5.44825	264.729	1.59885e-59	9.03564e-56
ENSG00000184292	TACSTD2	1.25879	6.56488	245.563	2.40848e-55	1.02083e-51
ENSG00000155659	VSIG4	-1.15368	7.4683	236.96	1.80985e-53	6.13685e-50
ENSG00000275385	CCL18	-1.28801	8.26228	206.09	9.79174e-47	2.76682e-43
ENSG00000250722	SELENOP	-1.72412	4.98746	195.042	2.52263e-44	6.1098e-41
ENSG00000162745	OLFML2B	-1.318	6.52879	193.119	6.63146e-44	1.40537e-40
ENSG00000137474	MYO7A	-1.52489	5.33063	177.412	1.78078e-40	3.3546e-37
ENSG00000177575	CD163	-1.36204	9.41192	169.296	1.05442e-38	1.78767e-35
ENSG00000173083	HPSE	-1.60918	5.01019	166.753	3.78702e-38	5.83684e-35
ENSG00000153208	MERTK	-1.31466	6.82613	165.813	6.07819e-38	8.58747e-35
ENSG00000138080	EMILIN1	0.997732	5.52502	158.641	2.24219e-36	2.92416e-33
ENSG00000185245	GP1BA	1.63149	3.63306	155.776	9.47576e-36	1.14751e-32
ENSG00000010327	STAB1	-1.04221	9.47683	151.862	6.79171e-35	7.67645e-32
ENSG00000117594	HSD11B1	0.900077	6.22532	149.006	2.85926e-34	3.02974e-31
ENSG00000087245	MMP2	-0.766854	6.61008	147.315	6.69767e-34	6.67955e-31
ENSG00000183019	MCEMP1	-1.38321	5.80169	142.449	7.75907e-33	7.30818e-30
ENSG00000020181	ADGRA2	1.46153	4.63155	140.808	1.77204e-32	1.58121e-29
ENSG00000169418	NPR1	1.38118	4.79413	139.301	3.78436e-32	3.208e-29
ENSG00000171860	C3AR1	-0.723869	7.60754	138.654	5.24252e-32	4.23246e-29
ENSG00000178726	THBD	-1.56503	4.20624	137.052	1.17495e-31	9.05459e-29
ENSG00000100600	LGMN	-0.887481	8.16622	136.629	1.45344e-31	1.07137e-28
ENSG00000179163	FUCA1	-0.886772	7.83937	135.74	2.27404e-31	1.60642e-28
ENSG00000203747	FCGR3A	-1.20448	8.11575	133.755	6.17999e-31	4.19102e-28
ENSG00000129538	RNASE1	-1.37578	9.84331	133.653	6.50791e-31	4.24366e-28
ENSG00000125810	CD93	-1.52349	5.024	133.332	7.6492e-31	4.80313e-28
ENSG00000158457	TSPAN33	0.685852	7.39641	128.22	1.00446e-29	6.08203e-27
ENSG00000075240	GRAMD4	-0.741449	6.98105	121.783	2.5746e-28	1.50516e-25
ENSG00000074416	MGLL	-0.722749	6.82606	118.774	1.17386e-27	6.63389e-25
ENSG00000226091	LINC00937	0.937496	5.86061	116.461	3.76683e-27	2.06009e-24
ENSG00000197093	GAL3ST4	-2.50525	4.09467	114.593	9.66275e-27	5.11945e-24
ENSG00000110077	MS4A6A	-1.91972	4.80134	114.41	1.05959e-26	5.4437e-24
ENSG00000110079	MS4A4A	-0.842085	5.75572	111.807	3.93778e-26	1.96356e-23
ENSG00000108691	CCL2	-0.917814	9.82257	108.478	2.11147e-25	1.0228e-22
ENSG00000197043	ANXA6	-0.623886	7.63612	108.281	2.33217e-25	1.09832e-22
ENSG00000167851	CD300A	-1.69868	3.99942	108.033	2.64332e-25	1.21121e-22
ENSG00000150938	CRIM1	0.886315	8.73779	106.466	5.82707e-25	2.59979e-22
ENSG00000012779	ALOX5	-0.841767	7.51659	106.359	6.15026e-25	2.67363e-22
ENSG00000158477	CD1A	1.18582	5.06067	105.576	9.13092e-25	3.87014e-22
ENSG00000265972	TXNIP	-0.83324	7.5754	105.468	9.64628e-25	3.98886e-22
ENSG00000141753	IGFBP4	-1.17791	5.40259	103.85	2.18201e-24	8.80803e-22
ENSG00000158488	CD1E	0.838191	5.91235	103.693	2.3622e-24	9.31366e-22
ENSG00000016391	CHDH	-1.08395	5.12421	101.953	5.68636e-24	2.19106e-21
ENSG00000182985	CADM1	-0.847671	5.15142	97.5734	5.18971e-23	1.95525e-20
ENSG00000178573	MAF	-0.666058	7.53847	97.4343	5.56724e-23	2.05189e-20
ENSG00000184347	SLIT3	-0.977077	4.98163	96.095	1.09501e-22	3.94996e-20
ENSG00000056736	IL17RB	-1.18871	4.27731	95.9876	1.15606e-22	4.08331e-20
ENSG00000161533	ACOX1	0.623548	8.07485	94.6725	2.24641e-22	7.77259e-20
ENSG00000273604	EPOP	0.811405	5.75673	93.5343	3.99225e-22	1.35369e-19
ENSG00000137880	GCHFR	-1.14824	5.8907	92.9727	5.30196e-22	1.76254e-19
ENSG00000262406	MMP12	1.22554	8.10759	91.5518	1.08711e-21	3.5444e-19
ENSG00000167994	RAB3IL1	-0.904736	4.72828	91.4742	1.13059e-21	3.61662e-19
ENSG00000105609	LILRB5	-1.18972	6.37959	87.4244	8.75638e-21	2.74918e-18
ENSG00000139970	RTN1	0.566999	7.12049	85.8042	1.98663e-20	6.12388e-18
ENSG00000038945	MSR1	-0.930855	8.50443	84.2075	4.4547e-20	1.34866e-17
ENSG00000127951	FGL2	0.556665	7.31689	83.5001	6.37112e-20	1.89502e-17
ENSG00000100079	LGALS2	0.717797	5.27468	82.2839	1.17881e-19	3.44579e-17
ENSG00000108702	CCL1	1.2644	4.40839	81.8901	1.43871e-19	4.13421e-17
ENSG00000179630	LACC1	-0.67258	6.38144	81.203	2.03684e-19	5.75544e-17
ENSG00000142405	NLRP12	-0.690924	5.60483	81.0492	2.20167e-19	6.11919e-17
ENSG00000236700	LINC01010	0.640982	6.41549	80.3158	3.19109e-19	8.72608e-17
ENSG00000109099	PMP22	-1.02265	6.84211	79.5271	4.75649e-19	1.28003e-16
ENSG00000169762	TAPT1	0.580196	6.31429	78.4558	8.18064e-19	2.1671e-16
ENSG00000159189	C1QC	-0.687573	9.48335	77.7086	1.19418e-18	3.11479e-16
ENSG00000235531	MSC-AS1	0.627302	5.75879	76.3717	2.34994e-18	6.03651e-16
ENSG00000205846	CLEC6A	1.04898	4.16988	76.1516	2.62706e-18	6.64159e-16
ENSG00000166033	HTRA1	-1.01253	4.92492	76.1241	2.66385e-18	6.64159e-16
ENSG00000137824	RMDN3	-0.669766	6.5698	74.2418	6.91103e-18	1.69811e-15
ENSG00000143554	SLC27A3	0.567548	7.73291	73.4333	1.04097e-17	2.52123e-15
ENSG00000124731	TREM1	-0.936022	5.84739	73.0913	1.23788e-17	2.95592e-15
ENSG00000198695	MT-ND6	0.746472	6.39147	72.089	2.05708e-17	4.84384e-15
ENSG00000064601	CTSA	-0.712272	7.62084	71.9118	2.25038e-17	5.22643e-15
ENSG00000181374	CCL13	-1.11152	8.44196	71.1194	3.36251e-17	7.70379e-15
ENSG00000170458	CD14	-0.631879	9.24415	70.7899	3.97365e-17	8.98256e-15
ENSG00000019169	MARCO	-1.30268	5.95203	70.7333	4.08938e-17	9.12254e-15
ENSG00000095970	TREM2	-0.631782	6.6449	70.294	5.10932e-17	1.12498e-14
ENSG00000135679	MDM2	0.560634	8.93926	69.9301	6.14435e-17	1.33553e-14
ENSG00000178860	MSC	0.788625	6.24711	69.7633	6.68665e-17	1.43501e-14
ENSG00000172716	SLFN11	-0.653155	6.75706	69.1564	9.09564e-17	1.922e-14
ENSG00000277089	CCL3-AS1	-1.9144	3.57573	69.1376	9.18263e-17	1.922e-14
ENSG00000143110	C1orf162	-0.588123	5.83324	68.6201	1.19381e-16	2.46827e-14
ENSG00000173068	BNC2	-1.11288	3.73218	68.2694	1.42616e-16	2.91314e-14
ENSG00000124126	PREX1	-0.475945	8.30536	68.184	1.48931e-16	3.00592e-14
ENSG00000131018	SYNE1	-0.517175	7.53387	67.9243	1.69891e-16	3.38862e-14
ENSG00000106366	SERPINE1	0.713695	6.95987	67.8061	1.80394e-16	3.55629e-14
ENSG00000161955	TNFSF13	-0.639413	5.82617	67.7376	1.86771e-16	3.63966e-14
ENSG00000123689	G0S2	1.62279	3.62031	66.3799	3.71879e-16	7.16458e-14
ENSG00000101384	JAG1	0.917303	5.99026	66.2892	3.89384e-16	7.41754e-14
ENSG00000120885	CLU	1.10792	3.93353	65.9598	4.60205e-16	8.66925e-14
ENSG00000136040	PLXNC1	-0.535062	8.64879	65.6574	5.36537e-16	9.99609e-14
ENSG00000188282	RUFY4	0.960563	4.32531	64.7619	8.45161e-16	1.55748e-13
ENSG00000106665	CLIP2	-0.525644	6.31648	64.7304	8.58789e-16	1.56558e-13
ENSG00000168546	GFRA2	-1.05974	4.56704	64.6498	8.94638e-16	1.61359e-13
ENSG00000171659	GPR34	-0.843561	4.8367	64.5622	9.35312e-16	1.66919e-13
ENSG00000165092	ALDH1A1	-1.10918	4.59442	64.1572	1.14879e-15	2.02881e-13
ENSG00000166681	BEX3	-1.31126	3.37156	63.6855	1.45956e-15	2.55107e-13
ENSG00000185477	GPRIN3	-0.503586	6.84957	62.999	2.0681e-15	3.57782e-13
ENSG00000213614	HEXA	-0.50054	7.46646	62.9401	2.13091e-15	3.64924e-13
ENSG00000186407	CD300E	-1.17349	5.9793	62.8896	2.18619e-15	3.70646e-13
ENSG00000140332	TLE3	-0.657188	6.95073	62.5591	2.58572e-15	4.34042e-13
ENSG00000255398	HCAR3	0.92004	4.56124	62.3149	2.92708e-15	4.86527e-13
ENSG00000181915	ADO	0.545942	6.14002	62.2363	3.04628e-15	5.01424e-13
ENSG00000150337	FCGR1A	-0.600873	6.42967	62.1663	3.15637e-15	5.14549e-13
ENSG00000108821	COL1A1	1.0961	3.97697	61.896	3.62084e-15	5.84645e-13
ENSG00000123095	BHLHE41	0.536298	7.358	61.1065	5.40688e-15	8.64795e-13
ENSG00000102962	CCL22	0.667217	5.34966	60.9707	5.79297e-15	9.17888e-13
ENSG00000154518	ATP5MC3	0.488556	6.69343	60.7468	6.49099e-15	1.01897e-12
ENSG00000089351	GRAMD1A	0.667566	7.08426	60.4019	7.73391e-15	1.20294e-12
ENSG00000072422	RHOBTB1	-1.09868	3.52434	60.2607	8.30911e-15	1.28066e-12
ENSG00000166523	CLEC4E	0.692611	5.9301	60.2132	8.51205e-15	1.30012e-12
ENSG00000159640	ACE	-0.454343	7.88863	60.1144	8.9502e-15	1.35484e-12
ENSG00000087589	CASS4	0.769043	4.87373	59.7774	1.06216e-14	1.59362e-12
ENSG00000007968	E2F2	-1.58143	3.59016	59.6241	1.14818e-14	1.70756e-12
ENSG00000115919	KYNU	0.623251	8.28828	59.2023	1.42271e-14	2.09744e-12
ENSG00000244165	P2RY11	-0.927902	4.14596	58.8472	1.70405e-14	2.49055e-12
ENSG00000137642	SORL1	-0.720764	6.32934	58.5202	2.0121e-14	2.91566e-12
ENSG00000133216	EPHB2	-0.552846	5.91233	58.2829	2.27004e-14	3.26155e-12
ENSG00000180233	ZNRF2	0.532873	5.69731	57.825	2.86509e-14	4.08192e-12
ENSG00000123643	SLC36A1	-0.455185	8.00163	57.7333	3.00175e-14	4.24098e-12
ENSG00000142583	SLC2A5	-0.826475	4.5945	57.136	4.06694e-14	5.69843e-12
ENSG00000096060	FKBP5	0.476032	7.49032	56.9502	4.46984e-14	6.21161e-12
ENSG00000211899	IGHM	1.47038	2.51406	56.8958	4.59536e-14	6.33412e-12
ENSG00000081189	MEF2C	-0.696532	4.57002	56.8552	4.6912e-14	6.41409e-12
ENSG00000138433	CIR1	0.568089	6.3003	56.3251	6.14268e-14	8.33144e-12
ENSG00000113140	SPARC	0.676182	8.35035	56.0639	7.0152e-14	9.43934e-12
ENSG00000147443	DOK2	-0.551619	6.394	56.0462	7.07871e-14	9.4498e-12
ENSG00000108688	CCL7	-0.681449	8.17706	55.9062	7.60122e-14	1.00681e-11
ENSG00000184060	ADAP2	-0.497699	6.89435	55.685	8.50629e-14	1.11795e-11
ENSG00000171051	FPR1	-1.24313	3.83392	55.6341	8.72977e-14	1.1385e-11
ENSG00000248527	MTATP6P1	0.481816	8.46462	55.4005	9.83117e-14	1.27235e-11
ENSG00000103365	GGA2	-0.550343	6.80962	55.1251	1.13098e-13	1.45262e-11
ENSG00000122254	HS3ST2	-0.894437	4.49608	55.0863	1.1535e-13	1.47041e-11
ENSG00000137491	SLCO2B1	-0.633508	10.4922	54.2726	1.74518e-13	2.20804e-11
ENSG00000134028	ADAMDEC1	0.643194	7.0792	54.1388	1.86812e-13	2.34608e-11
ENSG00000213699	SLC35F6	-0.456102	7.19265	54.0322	1.97226e-13	2.45866e-11
ENSG00000115590	IL1R2	0.850686	4.87032	53.6616	2.38177e-13	2.94748e-11
ENSG00000154767	XPC	0.460823	6.64506	53.5942	2.46483e-13	3.02816e-11
ENSG00000163220	S100A9	-0.544715	6.73378	53.3404	2.80474e-13	3.42098e-11
ENSG00000173110	HSPA6	-1.27939	3.89925	53.1973	3.0168e-13	3.65334e-11
ENSG00000128641	MYO1B	0.941091	4.77871	52.7886	3.71445e-13	4.46629e-11
ENSG00000167613	LAIR1	-0.437323	7.90961	52.5856	4.11893e-13	4.91777e-11
ENSG00000140022	STON2	-1.05219	3.69443	52.5671	4.15802e-13	4.92973e-11
ENSG00000114770	ABCC5	-0.473697	6.45003	52.4365	4.44381e-13	5.23196e-11
ENSG00000158485	CD1B	0.752349	5.44995	52.2859	4.79797e-13	5.60998e-11
ENSG00000275395	FCGBP	-1.42127	4.12104	52.1582	5.12038e-13	5.94595e-11
ENSG00000151012	SLC7A11	0.687694	9.60897	52.0351	5.45185e-13	6.2878e-11
ENSG00000250138		-0.998285	3.32073	51.6347	6.68508e-13	7.65803e-11
ENSG00000085733	CTTN	0.593569	5.42131	51.5051	7.14116e-13	8.12559e-11
ENSG00000070540	WIPI1	-0.536642	5.61446	51.2003	8.3407e-13	9.37308e-11
ENSG00000211653	IGLV1-40	-27.5189	-1.34251	51.1985	8.34809e-13	9.37308e-11
ENSG00000117632	STMN1	-1.37696	3.32138	50.885	9.7939e-13	1.09241e-10
ENSG00000173166	RAPH1	-0.500035	7.5717	50.6782	1.08821e-12	1.20585e-10
ENSG00000099954	CECR2	0.942157	3.76262	50.5876	1.13964e-12	1.25464e-10
ENSG00000167207	NOD2	-0.516482	5.78557	50.5097	1.1858e-12	1.29704e-10
ENSG00000011201	ANOS1	-0.653191	5.55615	50.1195	1.44662e-12	1.57217e-10
ENSG00000104267	CA2	0.573306	6.46373	49.9045	1.61414e-12	1.74307e-10
ENSG00000111199	TRPV4	-0.690983	5.89231	49.6284	1.85807e-12	1.99378e-10
ENSG00000041982	TNC	0.778419	7.4587	49.5391	1.94454e-12	2.07344e-10
ENSG00000105339	DENND3	-0.466686	7.1368	49.3603	2.13012e-12	2.25713e-10
ENSG00000136286	MYO1G	-0.530229	5.98512	49.2705	2.22996e-12	2.34824e-10
ENSG00000177675	CD163L1	-1.45923	2.78465	49.1022	2.42972e-12	2.54281e-10
ENSG00000164976	MYORG	1.10794	3.46882	48.9499	2.62581e-12	2.73117e-10
ENSG00000134061	CD180	-1.26153	3.43668	48.8462	2.76836e-12	2.86188e-10
ENSG00000143344	RGL1	-0.4923	7.05678	48.7914	2.8469e-12	2.92523e-10
ENSG00000118242	MREG	0.506678	5.9799	48.7192	2.95356e-12	3.01655e-10
ENSG00000133048	CHI3L1	0.9292	10.233	48.6738	3.02276e-12	3.06873e-10
ENSG00000134326	CMPK2	0.722596	5.67269	48.2326	3.7854e-12	3.8201e-10
ENSG00000181982	CCDC149	-0.691397	4.65448	47.8639	4.56863e-12	4.58323e-10
ENSG00000071967	CYBRD1	-0.519652	5.41434	47.8139	4.68647e-12	4.67379e-10
ENSG00000211896	IGHG1	-2.82438	1.46273	47.7975	4.72595e-12	4.6856e-10
ENSG00000048471	SNX29	-0.427787	7.05475	47.7675	4.79876e-12	4.73013e-10
ENSG00000142227	EMP3	-0.472992	7.17591	47.6146	5.18815e-12	5.08438e-10
ENSG00000064999	ANKS1A	-0.492616	5.68175	47.5168	5.45351e-12	5.31372e-10
ENSG00000259354	SLC30A4-AS1	0.564752	5.76031	47.2993	6.09338e-12	5.88731e-10
ENSG00000038427	VCAN	-0.715673	4.89401	47.2934	6.11164e-12	5.88731e-10
ENSG00000157933	SKI	-0.433072	7.50104	47.2262	6.32487e-12	6.0583e-10
ENSG00000138678	GPAT3	0.627423	6.45482	46.9024	7.46128e-12	7.10666e-10
ENSG00000131435	PDLIM4	0.705952	4.2316	46.8849	7.52811e-12	7.13026e-10
ENSG00000232629	HLA-DQB2	-0.860594	3.8376	46.7942	7.88479e-12	7.4266e-10
ENSG00000163082	SGPP2	0.935834	3.80263	46.4014	9.63483e-12	9.0248e-10
ENSG00000131378	RFTN1	0.46063	5.96918	46.3668	9.80624e-12	9.13489e-10
ENSG00000166411	IDH3A	0.493264	5.47606	46.2551	1.03815e-11	9.61795e-10
ENSG00000104419	NDRG1	0.597215	7.26016	46.1018	1.12268e-11	1.03445e-09
ENSG00000187605	TET3	-0.409804	7.35264	46.0781	1.13631e-11	1.04135e-09
ENSG00000100504	PYGL	-0.459361	7.26752	46.0071	1.17824e-11	1.07397e-09
ENSG00000187109	NAP1L1	0.421224	7.72809	45.9883	1.18958e-11	1.07851e-09
ENSG00000104081	BMF	-0.600302	4.87391	45.8803	1.25705e-11	1.13362e-09
ENSG00000179715	PCED1B	-1.513	2.52078	45.7039	1.37551e-11	1.23389e-09
ENSG00000162777	DENND2D	-0.431475	6.27691	45.6327	1.42643e-11	1.27282e-09
ENSG00000288954		0.843902	3.59423	45.4463	1.56884e-11	1.39257e-09
ENSG00000231811		1.13324	2.98845	45.1633	1.8127e-11	1.60065e-09
ENSG00000117318	ID3	-0.669753	5.03773	44.9579	2.01317e-11	1.76846e-09
ENSG00000174945	AMZ1	0.855201	3.94342	44.8301	2.1489e-11	1.87796e-09
ENSG00000166278	C2	-0.851496	4.19867	44.8123	2.1686e-11	1.88546e-09
ENSG00000162512	SDC3	-0.493147	6.90893	44.694	2.30357e-11	1.99259e-09
ENSG00000157870	PRXL2B	0.450226	7.13927	44.6416	2.36616e-11	2.03634e-09
ENSG00000117984	CTSD	-0.573035	10.6338	44.6136	2.40018e-11	2.05518e-09
ENSG00000117724	CENPF	-1.13017	3.76598	43.924	3.41382e-11	2.90844e-09
ENSG00000172115	CYCS	0.472581	6.50645	43.8374	3.56828e-11	3.02483e-09
ENSG00000261040	WFDC21P	0.849022	4.92219	43.8187	3.60241e-11	3.03857e-09
ENSG00000077420	APBB1IP	-0.579713	5.8306	43.7929	3.65023e-11	3.06366e-09
ENSG00000137959	IFI44L	0.806816	5.87022	43.6541	3.91848e-11	3.27261e-09
ENSG00000111012	CYP27B1	0.893532	5.37147	43.575	4.08028e-11	3.39103e-09
ENSG00000264538	SUZ12P1	0.547937	4.8572	43.4822	4.27834e-11	3.53829e-09
ENSG00000115738	ID2	-0.542995	5.57011	43.3564	4.56242e-11	3.75476e-09
ENSG00000198019	FCGR1BP	-0.86342	4.05226	43.341	4.59844e-11	3.75476e-09
ENSG00000162654	GBP4	0.879979	3.61657	43.3359	4.61043e-11	3.75476e-09
ENSG00000198682	PAPSS2	-0.486348	5.83159	43.3282	4.62868e-11	3.75476e-09
ENSG00000148773	MKI67	-0.770406	5.94955	42.8841	5.80812e-11	4.68909e-09
ENSG00000115295	CLIP4	-0.466482	6.81486	42.8403	5.93962e-11	4.77253e-09
ENSG00000107020	PLGRKT	0.697544	3.9544	42.7024	6.37345e-11	5.09695e-09
ENSG00000182511	FES	-0.566206	5.71583	42.6534	6.5351e-11	5.19225e-09
ENSG00000055332	EIF2AK2	0.43416	6.8262	42.6478	6.55385e-11	5.19225e-09
ENSG00000173372	C1QA	-0.513997	8.19005	42.3868	7.48938e-11	5.90581e-09
ENSG00000138111	MFSD13A	-0.689576	4.06176	42.363	7.58122e-11	5.95056e-09
ENSG00000105889	STEAP1B	-0.84078	3.72476	42.3462	7.6465e-11	5.97414e-09
ENSG00000130844	ZNF331	-0.603272	4.78777	41.8883	9.66384e-11	7.51563e-09
ENSG00000168528	SERINC2	-0.460849	5.87942	41.8655	9.7774e-11	7.56922e-09
ENSG00000128422	KRT17	1.55014	3.18002	41.8357	9.92749e-11	7.65049e-09
ENSG00000197381	ADARB1	-0.520837	5.47259	41.8163	1.00264e-10	7.69173e-09
ENSG00000163297	ANTXR2	-0.639106	6.45376	41.702	1.06301e-10	8.11811e-09
ENSG00000102879	CORO1A	-0.436663	6.47369	41.4858	1.18729e-10	9.02657e-09
ENSG00000143226	FCGR2A	-0.7136	7.90155	41.0889	1.45464e-10	1.10098e-08
ENSG00000106789	CORO2A	-0.689763	4.72061	40.7996	1.6867e-10	1.27095e-08
ENSG00000166927	MS4A7	-0.410464	7.99009	40.7647	1.71707e-10	1.28811e-08
ENSG00000100292	HMOX1	-0.401023	6.68809	40.7096	1.76617e-10	1.3191e-08
ENSG00000183020	AP2A2	-0.40985	7.01771	40.654	1.81719e-10	1.34955e-08
ENSG00000175040	CHST2	0.550226	5.14952	40.6479	1.82286e-10	1.34955e-08
ENSG00000119138	KLF9	0.706011	5.06299	40.499	1.96716e-10	1.45005e-08
ENSG00000114115	RBP1	-1.37873	2.7964	40.4075	2.06151e-10	1.51303e-08
ENSG00000251442	LINC01094	-0.496094	5.39214	40.3053	2.17217e-10	1.58737e-08
ENSG00000090659	CD209	-0.611013	6.91531	40.2354	2.25127e-10	1.63811e-08
ENSG00000129667	RHBDF2	0.39425	7.09202	40.1076	2.40351e-10	1.74142e-08
ENSG00000153898	MCOLN2	0.690735	4.28736	39.9368	2.62313e-10	1.89245e-08
ENSG00000105612	DNASE2	-0.41083	6.75667	39.8758	2.70639e-10	1.94424e-08
ENSG00000183023	SLC8A1	-0.440958	6.32931	39.5246	3.23955e-10	2.31744e-08
ENSG00000102755	FLT1	0.668644	4.25435	39.4037	3.44636e-10	2.45502e-08
ENSG00000124762	CDKN1A	0.479941	9.69031	39.3072	3.62099e-10	2.56863e-08
ENSG00000116096	SPR	0.504598	5.53657	39.2317	3.76387e-10	2.65886e-08
ENSG00000158270	COLEC12	-0.473996	8.83301	39.155	3.91458e-10	2.75385e-08
ENSG00000151117	TMEM86A	-0.482117	5.41097	39.0741	4.08023e-10	2.85852e-08
ENSG00000134955	SLC37A2	-0.459537	7.63016	39.0037	4.23007e-10	2.9513e-08
ENSG00000097021	ACOT7	0.441622	6.16627	38.9264	4.40091e-10	3.05791e-08
ENSG00000238741	SCARNA7	0.665076	6.2156	38.8273	4.63004e-10	3.20399e-08
ENSG00000173918	C1QTNF1	1.70736	1.37641	38.7225	4.88545e-10	3.36699e-08
ENSG00000107731	UNC5B	-0.541154	5.42151	38.7091	4.91898e-10	3.37637e-08
ENSG00000173706	HEG1	-0.393784	6.57542	38.6545	5.05856e-10	3.45818e-08
ENSG00000170921	TANC2	-0.415642	7.03012	38.5947	5.21613e-10	3.55157e-08
ENSG00000158481	CD1C	0.688945	4.6672	38.5447	5.35131e-10	3.62904e-08
ENSG00000132530	XAF1	0.459128	6.95603	38.5024	5.46862e-10	3.69382e-08
ENSG00000174282	ZBTB4	-0.373926	7.13352	38.1582	6.5236e-10	4.38893e-08
ENSG00000172667	ZMAT3	0.438332	6.3039	38.0931	6.74496e-10	4.51992e-08
ENSG00000132846	ZBED3	-0.585084	4.76917	38.049	6.89918e-10	4.59087e-08
ENSG00000203710	CR1	-0.560562	5.57993	38.0473	6.90499e-10	4.59087e-08
ENSG00000127314	RAP1B	0.371614	7.42306	37.9529	7.24744e-10	4.79973e-08
ENSG00000166920	C15orf48	0.490412	6.64822	37.6295	8.55409e-10	5.64304e-08
ENSG00000124508	BTN2A2	-0.621387	4.27896	37.6066	8.65508e-10	5.68753e-08
ENSG00000163513	TGFBR2	-0.370891	7.59044	37.4529	9.36452e-10	6.12996e-08
ENSG00000106066	CPVL	-0.536405	5.51512	37.3129	1.00617e-09	6.56101e-08
ENSG00000170266	GLB1	-0.385111	7.10344	37.2682	1.02952e-09	6.68751e-08
ENSG00000076351	SLC46A1	-0.898084	3.94166	37.0751	1.13665e-09	7.35528e-08
ENSG00000166387	PPFIBP2	-0.460291	5.53416	36.961	1.20516e-09	7.76894e-08
ENSG00000179583	CIITA	-0.360572	8.27494	36.9334	1.22236e-09	7.84996e-08
ENSG00000144746	ARL6IP5	0.372715	7.62111	36.8752	1.25935e-09	8.05697e-08
ENSG00000156966	B3GNT7	-0.924745	4.75923	36.8657	1.26551e-09	8.06598e-08
ENSG00000157107	FCHO2	-0.360767	6.80814	36.818	1.29691e-09	8.23511e-08
ENSG00000095383	TBC1D2	-0.414023	7.93629	36.7805	1.32209e-09	8.36371e-08
ENSG00000100906	NFKBIA	0.442112	8.05535	36.7006	1.37737e-09	8.68102e-08
ENSG00000106615	RHEB	0.391418	6.0198	36.6659	1.40208e-09	8.80403e-08
ENSG00000033327	GAB2	-0.365155	7.29521	36.6033	1.44785e-09	9.05787e-08
ENSG00000184216	IRAK1	-0.41433	7.70778	36.431	1.58169e-09	9.85882e-08
ENSG00000155846	PPARGC1B	0.375113	7.85758	36.4013	1.60594e-09	9.9733e-08
ENSG00000108861	DUSP3	-0.361974	7.19355	36.3695	1.6324e-09	1.01006e-07
ENSG00000138185	ENTPD1	0.38461	7.07683	36.2519	1.73388e-09	1.06895e-07
ENSG00000110080	ST3GAL4	0.5541	5.02967	36.1193	1.85603e-09	1.14012e-07
ENSG00000176171	BNIP3	-0.770595	3.69536	36.0725	1.90107e-09	1.16356e-07
ENSG00000152953	STK32B	-0.693707	4.24975	35.9371	2.03789e-09	1.24282e-07
ENSG00000184988	TMEM106A	-0.386874	6.35818	35.8144	2.1704e-09	1.31889e-07
ENSG00000128487	SPECC1	0.415658	6.67847	35.7769	2.21253e-09	1.33969e-07
ENSG00000145431	PDGFC	-0.607515	5.17062	35.6543	2.35632e-09	1.42167e-07
ENSG00000148926	ADM	-0.58113	4.93269	35.5898	2.43561e-09	1.4643e-07
ENSG00000085265	FCN1	-0.627888	5.75025	35.5583	2.47528e-09	1.4829e-07
ENSG00000084710	EFR3B	0.503582	5.75324	35.4305	2.64316e-09	1.57789e-07
ENSG00000198715	GLMP	-0.465748	6.98875	35.377	2.7167e-09	1.6161e-07
ENSG00000126602	TRAP1	0.407549	5.78951	35.3593	2.7415e-09	1.62515e-07
ENSG00000172575	RASGRP1	0.789644	4.19335	35.2525	2.89609e-09	1.70974e-07
ENSG00000185339	TCN2	-0.778799	5.01899	35.247	2.90436e-09	1.70974e-07
ENSG00000173660	UQCRH	0.455607	5.79509	35.2044	2.96851e-09	1.74146e-07
ENSG00000249437	NAIP	-0.680933	4.42086	35.1755	3.01295e-09	1.76085e-07
ENSG00000115232	ITGA4	-0.600056	4.82062	35.1694	3.02233e-09	1.76085e-07
ENSG00000166881	NEMP1	0.501369	6.2907	34.8201	3.6162e-09	2.09962e-07
ENSG00000137267	TUBB2A	-0.914199	2.87356	34.6752	3.89564e-09	2.25415e-07
ENSG00000106012	IQCE	-0.491512	4.89078	34.658	3.93026e-09	2.26645e-07
ENSG00000152413	HOMER1	0.780791	3.60069	34.5548	4.14425e-09	2.38175e-07
ENSG00000171777	RASGRP4	-0.571243	4.51341	34.5231	4.21221e-09	2.41263e-07
ENSG00000175489	LRRC25	-0.389213	7.16263	34.4867	4.29166e-09	2.44986e-07
ENSG00000104219	ZDHHC2	-0.653042	3.9325	34.4492	4.3752e-09	2.48917e-07
ENSG00000116717	GADD45A	0.617837	4.05815	34.395	4.49868e-09	2.55086e-07
ENSG00000147684	NDUFB9	0.360042	6.71366	34.3348	4.64001e-09	2.62222e-07
ENSG00000053747	LAMA3	-0.99011	2.79086	34.3238	4.66638e-09	2.62837e-07
ENSG00000227500	SCAMP4	-0.368988	6.50084	34.2671	4.80434e-09	2.69711e-07
ENSG00000160593	JAML	0.373845	7.60172	34.0994	5.23682e-09	2.92861e-07
ENSG00000135424	ITGA7	0.917958	3.24085	34.094	5.25126e-09	2.92861e-07
ENSG00000168427	KLHL30	-1.68321	1.16895	33.9896	5.54085e-09	3.07998e-07
ENSG00000111961	SASH1	-0.4918	5.64191	33.9583	5.63063e-09	3.11225e-07
ENSG00000122378	PRXL2A	0.369636	6.5889	33.9566	5.6356e-09	3.11225e-07
ENSG00000232759	STEAP1B-AS1	-1.38303	1.94252	33.9031	5.79251e-09	3.18851e-07
ENSG00000139132	FGD4	-0.422303	6.39975	33.8392	5.98591e-09	3.28431e-07
ENSG00000119535	CSF3R	-0.362817	6.38214	33.7915	6.13451e-09	3.35289e-07
ENSG00000196976	LAGE3	0.643534	3.78104	33.7865	6.15046e-09	3.35289e-07
ENSG00000147168	IL2RG	0.477075	5.12178	33.7364	6.31098e-09	3.42937e-07
ENSG00000196781	TLE1	0.476159	4.87893	33.6647	6.54768e-09	3.54662e-07
ENSG00000131747	TOP2A	-1.06729	3.51812	33.6482	6.6037e-09	3.56558e-07
ENSG00000185896	LAMP1	-0.418564	9.57262	33.5617	6.90399e-09	3.71588e-07
ENSG00000214063	TSPAN4	-0.443359	6.04394	33.4419	7.34254e-09	3.93941e-07
ENSG00000173511	VEGFB	-0.427604	6.42075	33.4034	7.48927e-09	4.00033e-07
ENSG00000112394	SLC16A10	-0.722647	5.353	33.3956	7.51953e-09	4.00033e-07
ENSG00000154262	ABCA6	0.699051	3.966	33.3937	7.52688e-09	4.00033e-07
ENSG00000152484	USP12	0.372399	6.44559	33.3437	7.7226e-09	4.09153e-07
ENSG00000136235	GPNMB	-0.494428	10.8145	33.2629	8.05057e-09	4.25201e-07
ENSG00000159314	ARHGAP27	-0.373315	6.11665	33.2245	8.21078e-09	4.32315e-07
ENSG00000065911	MTHFD2	0.369303	7.57591	33.2184	8.23665e-09	4.32335e-07
ENSG00000115414	FN1	-2.15527	6.35755	33.2043	8.29676e-09	4.34146e-07
ENSG00000171227	TMEM37	-2.14906	2.32106	33.1138	8.69206e-09	4.53431e-07
ENSG00000089022	MAPKAPK5	0.423935	6.07107	33.0517	8.97421e-09	4.64669e-07
ENSG00000106952	TNFSF8	-0.504362	4.77836	33.0498	8.98275e-09	4.64669e-07
ENSG00000178175	ZNF366	0.768602	4.25391	33.0483	8.9897e-09	4.64669e-07
ENSG00000153214	TMEM87B	-0.395866	6.34661	33.0221	9.11192e-09	4.69555e-07
ENSG00000002587	HS3ST1	-0.92173	3.067	32.958	9.41719e-09	4.83815e-07
ENSG00000177556	ATOX1	0.368199	6.43205	32.9499	9.45639e-09	4.84361e-07
ENSG00000162174	ASRGL1	-0.563441	4.95894	32.8514	9.94809e-09	5.08012e-07
ENSG00000112299	VNN1	0.731507	3.88871	32.8344	1.00351e-08	5.10917e-07
ENSG00000122641	INHBA	0.59609	6.21533	32.8121	1.01512e-08	5.1528e-07
ENSG00000106799	TGFBR1	-0.373028	8.09446	32.6483	1.10434e-08	5.58896e-07
ENSG00000184371	CSF1	0.432176	8.66529	32.4545	1.22016e-08	6.13974e-07
ENSG00000068137	PLEKHH3	-1.2009	2.22159	32.4541	1.22042e-08	6.13974e-07
ENSG00000142512	SIGLEC10	0.395971	6.24405	32.4327	1.2339e-08	6.18922e-07
ENSG00000204103	MAFB	-0.4362	7.56231	32.4152	1.24511e-08	6.22703e-07
ENSG00000182568	SATB1	-0.542726	4.40715	32.3601	1.28091e-08	6.37135e-07
ENSG00000184831	APOO	0.95266	2.68618	32.3592	1.28149e-08	6.37135e-07
ENSG00000132514	CLEC10A	0.430392	5.49767	32.292	1.32655e-08	6.57613e-07
ENSG00000106991	ENG	-0.388142	8.76866	32.2316	1.36847e-08	6.76417e-07
ENSG00000180448	ARHGAP45	-0.351256	6.86966	32.0992	1.46496e-08	7.22002e-07
ENSG00000169116	PARM1	0.750677	4.05598	32.0435	1.50763e-08	7.40878e-07
ENSG00000276043	UHRF1	-0.833753	3.60546	32.0153	1.52961e-08	7.49507e-07
ENSG00000013374	NUB1	0.396825	6.70209	32.0035	1.53895e-08	7.5191e-07
ENSG00000169251	NMD3	0.419672	5.40656	31.8765	1.6429e-08	8.00396e-07
ENSG00000116016	EPAS1	-0.339834	7.54785	31.8466	1.66841e-08	8.10495e-07
ENSG00000010278	CD9	-0.344031	7.75042	31.7309	1.77079e-08	8.55452e-07
ENSG00000146278	PNRC1	0.368155	6.8216	31.7307	1.77105e-08	8.55452e-07
ENSG00000174307	PHLDA3	0.35351	7.06889	31.581	1.91291e-08	9.21346e-07
ENSG00000121297	TSHZ3	-0.456414	5.26054	31.4924	2.00222e-08	9.61631e-07
ENSG00000101000	PROCR	-0.538528	5.13889	31.4788	2.0163e-08	9.65659e-07
ENSG00000064655	EYA2	-2.11194	1.27799	31.3744	2.1277e-08	1.01614e-06
ENSG00000107736	CDH23	0.687547	5.43714	31.3044	2.20576e-08	1.05046e-06
ENSG00000120708	TGFBI	-0.650681	10.8162	31.2707	2.24444e-08	1.06589e-06
ENSG00000059728	MXD1	-0.460882	7.09736	31.2345	2.28663e-08	1.08289e-06
ENSG00000245532	NEAT1	0.589661	11.6022	31.1443	2.39548e-08	1.12862e-06
ENSG00000115956	PLEK	0.413777	8.51112	31.1434	2.39651e-08	1.12862e-06
ENSG00000268858		-0.45546	5.26268	31.1218	2.42333e-08	1.13809e-06
ENSG00000132718	SYT11	0.396996	5.70585	31.1016	2.44865e-08	1.14681e-06
ENSG00000173482	PTPRM	-0.352498	6.28568	31.0188	2.55542e-08	1.19352e-06
ENSG00000143179	UCK2	0.472343	4.93006	31.0124	2.56386e-08	1.19417e-06
ENSG00000088298	EDEM2	-0.372316	6.37003	30.9222	2.68589e-08	1.24758e-06
ENSG00000090924	PLEKHG2	-0.520687	5.47625	30.8866	2.73559e-08	1.26719e-06
ENSG00000119403	PHF19	-0.485448	4.73907	30.8239	2.82536e-08	1.30521e-06
ENSG00000135838	NPL	-0.347831	7.79345	30.5719	3.21728e-08	1.48222e-06
ENSG00000081041	CXCL2	-0.504027	5.13534	30.5602	3.23673e-08	1.48714e-06
ENSG00000204257	HLA-DMA	-0.380885	7.7442	30.5096	3.32211e-08	1.52224e-06
ENSG00000170396	ZNF804A	0.52359	4.34824	30.3846	3.54326e-08	1.6192e-06
ENSG00000138061	CYP1B1	0.523127	10.7361	30.3647	3.57976e-08	1.62837e-06
ENSG00000104783	KCNN4	0.35722	7.77569	30.3632	3.58253e-08	1.62837e-06
ENSG00000161267	BDH1	0.468095	4.81555	30.0649	4.17832e-08	1.8941e-06
ENSG00000122729	ACO1	0.347193	7.37234	30.0439	4.22386e-08	1.90963e-06
ENSG00000255750		0.879324	3.7993	30.0377	4.23728e-08	1.91061e-06
ENSG00000242048	PRKAG2-AS2	0.568967	4.54061	29.9865	4.35074e-08	1.95656e-06
ENSG00000112799	LY86	-0.545164	4.64531	29.924	4.49328e-08	2.01532e-06
ENSG00000188001	TPRG1	-0.352101	6.62924	29.7116	5.01349e-08	2.24271e-06
ENSG00000106546	AHR	0.404914	6.18162	29.5876	5.34452e-08	2.3845e-06
ENSG00000123342	MMP19	-0.38491	5.96554	29.5635	5.4115e-08	2.40804e-06
ENSG00000137154	RPS6	0.31985	7.52891	29.5297	5.50676e-08	2.44402e-06
ENSG00000186891	TNFRSF18	1.42892	1.5542	29.492	5.61491e-08	2.48551e-06
ENSG00000103042	SLC38A7	-0.373235	6.32882	29.4677	5.68551e-08	2.51021e-06
ENSG00000124782	RREB1	-0.31259	8.11281	29.4343	5.78455e-08	2.54731e-06
ENSG00000137265	IRF4	0.655305	4.11033	29.3649	5.99547e-08	2.63335e-06
ENSG00000089159	PXN	0.318912	7.2737	29.246	6.37487e-08	2.79275e-06
ENSG00000136826	KLF4	-0.585815	5.1749	29.2325	6.4195e-08	2.80506e-06
ENSG00000146476	ARMT1	-0.484498	4.89257	29.2149	6.47806e-08	2.82337e-06
ENSG00000099282	TSPAN15	-1.30581	2.45565	29.1407	6.73079e-08	2.926e-06
ENSG00000102882	MAPK3	-0.454083	5.25183	29.0637	7.00377e-08	3.03688e-06
ENSG00000185022	MAFF	0.496918	5.65254	29.0399	7.09016e-08	3.0665e-06
ENSG00000168275	COA6	0.566626	3.9446	29.0296	7.12815e-08	3.07508e-06
ENSG00000104635	SLC39A14	0.542843	4.21227	29.0188	7.16776e-08	3.08105e-06
ENSG00000101150	TPD52L2	-0.324962	7.09793	29.016	7.17834e-08	3.08105e-06
ENSG00000110092	CCND1	0.343146	6.78396	28.9849	7.29461e-08	3.12305e-06
ENSG00000135047	CTSL	-0.488091	8.99548	28.9611	7.3846e-08	3.15361e-06
ENSG00000122122	SASH3	-0.367083	6.46353	28.8116	7.9772e-08	3.39813e-06
ENSG00000128340	RAC2	0.373169	9.2521	28.74	8.27771e-08	3.5173e-06
ENSG00000127191	TRAF2	0.431071	5.10529	28.6709	8.57825e-08	3.63589e-06
ENSG00000010610	CD4	-0.345493	8.44524	28.5402	9.17729e-08	3.88009e-06
ENSG00000101577	LPIN2	-0.368685	5.89741	28.4877	9.42964e-08	3.97687e-06
ENSG00000182704	TSKU	0.48302	5.30661	28.4453	9.63848e-08	4.05486e-06
ENSG00000183779	ZNF703	-0.581496	4.60446	28.4097	9.81737e-08	4.11989e-06
ENSG00000010322	NISCH	-0.37345	6.39881	28.3896	9.91947e-08	4.15246e-06
ENSG00000095015	MAP3K1	-0.335983	6.37618	28.3795	9.97178e-08	4.16408e-06
ENSG00000197405	C5AR1	-0.395951	9.09707	28.2728	1.05365e-07	4.38909e-06
ENSG00000109790	KLHL5	0.399591	5.71988	28.2662	1.05729e-07	4.39344e-06
ENSG00000090006	LTBP4	-0.473291	4.86866	28.2303	1.07708e-07	4.46474e-06
ENSG00000186468	RPS23	0.344277	6.62866	28.1964	1.09608e-07	4.53243e-06
ENSG00000188549	CCDC9B	-0.556612	4.4814	28.0752	1.16693e-07	4.81364e-06
ENSG00000171617	ENC1	0.381591	6.01519	28.0285	1.19543e-07	4.91925e-06
ENSG00000163071	SPATA18	0.575521	4.78678	28.0063	1.20923e-07	4.96399e-06
ENSG00000196730	DAPK1	-0.350327	8.40546	27.9526	1.24326e-07	5.09136e-06
ENSG00000075415	SLC25A3	0.32845	7.51804	27.9403	1.25118e-07	5.11144e-06
ENSG00000102804	TSC22D1	0.350154	6.50453	27.9356	1.25421e-07	5.11149e-06
ENSG00000212464	SNORA12	0.719334	3.79338	27.9057	1.27371e-07	5.17854e-06
ENSG00000135048	CEMIP2	-0.436182	6.2455	27.8501	1.31087e-07	5.31684e-06
ENSG00000108679	LGALS3BP	-0.430796	7.85057	27.84	1.31777e-07	5.33208e-06
ENSG00000159720	ATP6V0D1	-0.330818	8.10111	27.7929	1.35024e-07	5.45045e-06
ENSG00000158352	SHROOM4	0.740321	3.75057	27.7759	1.3621e-07	5.48527e-06
ENSG00000124257	NEURL2	0.715288	4.39249	27.7125	1.40747e-07	5.65455e-06
ENSG00000072840	EVC	0.366319	6.03879	27.6266	1.47143e-07	5.885e-06
ENSG00000238164	TNFRSF14-AS1	0.49113	4.47061	27.6261	1.47177e-07	5.885e-06
ENSG00000051620	HEBP2	-0.773934	3.31318	27.569	1.51587e-07	6.04707e-06
ENSG00000117228	GBP1	0.474276	4.91604	27.4202	1.63708e-07	6.51529e-06
ENSG00000107262	BAG1	0.331015	6.15944	27.4103	1.64556e-07	6.52891e-06
ENSG00000144681	STAC	-0.31805	7.00927	27.4071	1.64821e-07	6.52891e-06
ENSG00000169926	KLF13	-0.316551	7.51968	27.3769	1.67424e-07	6.61655e-06
ENSG00000104870	FCGRT	-0.308129	8.3233	27.2778	1.76222e-07	6.94806e-06
ENSG00000166546	BEAN1	0.677216	3.94327	27.2325	1.80403e-07	7.09641e-06
ENSG00000156515	HK1	-0.301458	7.50724	27.2209	1.81482e-07	7.12232e-06
ENSG00000131174	COX7B	0.367079	5.84809	27.1733	1.86012e-07	7.26802e-06
ENSG00000100216	TOMM22	0.407898	5.23294	27.1729	1.86052e-07	7.26802e-06
ENSG00000136261	BZW2	0.585058	4.01206	27.1607	1.87221e-07	7.2969e-06
ENSG00000011600	TYROBP	-0.418138	8.7447	27.1209	1.91124e-07	7.4319e-06
ENSG00000071242	RPS6KA2	-0.44876	5.75605	27.1026	1.92941e-07	7.48539e-06
ENSG00000122406	RPL5	0.33508	6.86769	27.0832	1.94888e-07	7.54368e-06
ENSG00000119714	GPR68	0.380193	7.28322	27.0663	1.96594e-07	7.59239e-06
ENSG00000075303	SLC25A40	0.411434	5.3991	26.9993	2.03526e-07	7.84222e-06
ENSG00000124882	EREG	0.594443	4.23936	26.8753	2.17018e-07	8.34313e-06
ENSG00000197375	SLC22A5	-0.471635	4.57847	26.7698	2.29187e-07	8.79103e-06
ENSG00000213722	DDAH2	-0.4717	4.94855	26.7308	2.33868e-07	8.93454e-06
ENSG00000161544	CYGB	0.923742	2.53742	26.7298	2.33982e-07	8.93454e-06
ENSG00000181163	NPM1	0.329733	7.79556	26.7236	2.34743e-07	8.94343e-06
ENSG00000229754	CXCR2P1	0.761424	3.77507	26.6784	2.40288e-07	9.12213e-06
ENSG00000271984		0.643247	3.78593	26.6767	2.40509e-07	9.12213e-06
ENSG00000244405	ETV5	-0.398455	6.04967	26.6559	2.43104e-07	9.18977e-06
ENSG00000143369	ECM1	-0.36931	7.33077	26.6528	2.43504e-07	9.18977e-06
ENSG00000136869	TLR4	-0.330696	7.05481	26.6495	2.43919e-07	9.18977e-06
ENSG00000002933	TMEM176A	-0.353555	6.51605	26.5333	2.59036e-07	9.7377e-06
ENSG00000171631	P2RY6	-0.381857	5.62054	26.5247	2.60187e-07	9.75932e-06
ENSG00000169413	RNASE6	-0.423786	6.46866	26.5097	2.62219e-07	9.81383e-06
ENSG00000198853	RUSC2	-0.37899	6.18643	26.4122	2.75797e-07	1.02992e-05
ENSG00000137726	FXYD6	-0.717269	4.07316	26.3959	2.78137e-07	1.03638e-05
ENSG00000090530	P3H2	0.893396	3.22264	26.3423	2.85958e-07	1.06319e-05
ENSG00000179362	HMGN2P46	0.500952	5.34565	26.3254	2.88473e-07	1.07019e-05
ENSG00000279674		-2.1079	1.74563	26.2397	3.01552e-07	1.11627e-05
ENSG00000166928	MS4A14	-0.460216	4.75108	26.2013	3.07613e-07	1.13623e-05
ENSG00000091129	NRCAM	1.0424	3.11369	26.0928	3.25387e-07	1.19926e-05
ENSG00000075391	RASAL2	0.301276	8.19374	26.0826	3.27118e-07	1.20303e-05
ENSG00000106153	CHCHD2	0.303864	6.96087	26.0534	3.32111e-07	1.21875e-05
ENSG00000075218	GTSE1	-1.61046	2.00832	26.0414	3.34166e-07	1.22364e-05
ENSG00000184922	FMNL1	-0.326919	8.51553	25.9005	3.59484e-07	1.31351e-05
ENSG00000164181	ELOVL7	0.886877	3.07951	25.8305	3.72748e-07	1.35777e-05
ENSG00000183621	ZNF438	-0.318103	6.37387	25.8282	3.73199e-07	1.35777e-05
ENSG00000127824	TUBA4A	0.518389	4.57379	25.8038	3.77948e-07	1.37054e-05
ENSG00000007237	GAS7	-0.300879	7.8237	25.8019	3.78325e-07	1.37054e-05
ENSG00000188060	RAB42	-0.518776	4.68787	25.7866	3.81335e-07	1.3785e-05
ENSG00000079805	DNM2	-0.325706	8.61688	25.7745	3.83734e-07	1.38422e-05
ENSG00000119321	FKBP15	-0.317791	8.35759	25.7288	3.92911e-07	1.41431e-05
ENSG00000100100	PIK3IP1	-0.50892	4.39289	25.637	4.12063e-07	1.48011e-05
ENSG00000069011	PITX1	1.78661	1.26448	25.6125	4.1733e-07	1.49586e-05
ENSG00000130204	TOMM40	0.302669	6.697	25.6035	4.19272e-07	1.49965e-05
ENSG00000272888	CHASERR	0.416777	4.98392	25.5972	4.20656e-07	1.50143e-05
ENSG00000166527	CLEC4D	0.630098	3.92272	25.589	4.22451e-07	1.50467e-05
ENSG00000119772	DNMT3A	-0.347752	6.49485	25.5801	4.24387e-07	1.5084e-05
ENSG00000196209	SIRPB2	-0.339019	6.36154	25.5733	4.25889e-07	1.51057e-05
ENSG00000242574	HLA-DMB	-0.343244	6.92799	25.5687	4.26916e-07	1.51105e-05
ENSG00000141506	PIK3R5	-0.336981	8.51371	25.5462	4.31923e-07	1.52287e-05
ENSG00000143153	ATP1B1	0.422075	6.27506	25.5456	4.32053e-07	1.52287e-05
ENSG00000146701	MDH2	0.307786	7.04218	25.4337	4.5784e-07	1.60577e-05
ENSG00000102524	TNFSF13B	0.383197	5.74711	25.4328	4.58057e-07	1.60577e-05
ENSG00000113552	GNPDA1	-0.36252	5.55061	25.4313	4.58412e-07	1.60577e-05
ENSG00000081181	ARG2	-1.14053	2.13116	25.4251	4.59896e-07	1.60764e-05
ENSG00000133561	GIMAP6	-0.58385	3.94178	25.4022	4.65381e-07	1.62347e-05
ENSG00000153823	PID1	-0.660201	4.5371	25.3902	4.6829e-07	1.63027e-05
ENSG00000147010	SH3KBP1	-0.319703	6.44864	25.3727	4.72551e-07	1.64173e-05
ENSG00000167992	VWCE	0.533287	4.91589	25.355	4.76905e-07	1.65347e-05
ENSG00000154122	ANKH	-0.426468	6.44112	25.3502	4.78092e-07	1.6542e-05
ENSG00000172508	CARNS1	0.88849	2.73168	25.3351	4.8187e-07	1.66387e-05
ENSG00000134516	DOCK2	-0.315225	8.61371	25.3259	4.8416e-07	1.66838e-05
ENSG00000144136	SLC20A1	0.345023	8.41473	25.3092	4.88383e-07	1.67952e-05
ENSG00000109133	TMEM33	0.295832	7.11939	25.2971	4.91452e-07	1.68666e-05
ENSG00000152778	IFIT5	0.464413	4.60912	25.2859	4.94316e-07	1.69306e-05
ENSG00000106100	NOD1	-0.391583	5.36871	25.2624	5.0037e-07	1.71034e-05
ENSG00000129657	SEC14L1	-0.306296	7.1472	25.2415	5.0582e-07	1.72549e-05
ENSG00000019991	HGF	-1.91662	1.26184	25.2215	5.1109e-07	1.73996e-05
ENSG00000142621	FHAD1	-1.50333	1.27818	25.1579	5.2822e-07	1.79468e-05
ENSG00000164543	STK17A	0.512066	4.79032	25.1437	5.3213e-07	1.80435e-05
ENSG00000244879	GABPB1-AS1	0.420375	5.175	25.1169	5.39586e-07	1.82405e-05
ENSG00000115756	HPCAL1	-0.305981	6.82188	25.1151	5.40092e-07	1.82405e-05
ENSG00000174837	ADGRE1	-1.00601	2.61635	25.062	5.55154e-07	1.87119e-05
ENSG00000288701	PRRC2B	-0.28953	7.58152	25.0502	5.58575e-07	1.87898e-05
ENSG00000119917	IFIT3	0.392754	6.65228	24.9953	5.74701e-07	1.9294e-05
ENSG00000112695	COX7A2	0.41711	5.74489	24.9911	5.75953e-07	1.92978e-05
ENSG00000053918	KCNQ1	-0.319645	6.50758	24.9646	5.83929e-07	1.95265e-05
ENSG00000181789	COPG1	-0.28781	7.93046	24.8829	6.0919e-07	2.03311e-05
ENSG00000134215	VAV3	-0.462528	5.15926	24.8766	6.11197e-07	2.0358e-05
ENSG00000010704	HFE	-0.477939	4.51414	24.8076	6.33466e-07	2.10584e-05
ENSG00000197766	CFD	-0.532517	5.2105	24.5325	7.30676e-07	2.42424e-05
ENSG00000172164	SNTB1	-0.323071	6.83373	24.5241	7.33872e-07	2.43009e-05
ENSG00000181523	SGSH	-0.3242	6.84129	24.5106	7.39023e-07	2.44238e-05
ENSG00000127152	BCL11B	-0.629538	3.59357	24.4884	7.47577e-07	2.46584e-05
ENSG00000167566	NCKAP5L	-0.304675	6.91646	24.455	7.60653e-07	2.5041e-05
ENSG00000136634	IL10	-1.04099	2.47464	24.444	7.65004e-07	2.51216e-05
ENSG00000197471	SPN	0.428425	8.78632	24.4414	7.66066e-07	2.51216e-05
ENSG00000182782	HCAR2	0.71709	5.11713	24.3604	7.9894e-07	2.61491e-05
ENSG00000137710	RDX	0.316055	6.57658	24.2341	8.53089e-07	2.78676e-05
ENSG00000247774	PCED1B-AS1	-0.939565	3.09199	24.2229	8.58071e-07	2.79764e-05
ENSG00000066697	MSANTD3	0.481584	5.44471	24.2116	8.63116e-07	2.80869e-05
ENSG00000069667	RORA	-0.501151	4.59487	24.2061	8.65578e-07	2.8113e-05
ENSG00000152766	ANKRD22	0.706426	3.18041	24.1891	8.73236e-07	2.83075e-05
ENSG00000288838		-0.712864	3.11604	24.1696	8.82138e-07	2.85415e-05
ENSG00000163956	LRPAP1	-0.342616	7.72801	24.0473	9.39962e-07	3.03545e-05
ENSG00000177732	SOX12	-0.553341	4.52455	24.0207	9.5304e-07	3.07183e-05
ENSG00000132510	KDM6B	0.443005	7.27202	23.9583	9.84426e-07	3.16698e-05
ENSG00000242829	RPS26P21	0.862239	2.69702	23.953	9.87151e-07	3.16973e-05
ENSG00000158517	NCF1	0.410157	6.41814	23.9384	9.94671e-07	3.18784e-05
ENSG00000253982	CLN8-AS1	0.49457	4.45034	23.8444	1.04448e-06	3.34115e-05
ENSG00000197355	UAP1L1	-0.311561	6.82886	23.8398	1.04694e-06	3.34273e-05
ENSG00000123453	SARDH	0.542376	4.9308	23.7844	1.07754e-06	3.43396e-05
ENSG00000026652	AGPAT4	-0.348736	6.0223	23.7366	1.1046e-06	3.51358e-05
ENSG00000212443	SNORA53	0.577206	5.78504	23.7075	1.12145e-06	3.56049e-05
ENSG00000069399	BCL3	0.347015	6.25579	23.6915	1.13082e-06	3.58352e-05
ENSG00000091127	PUS7	0.658216	3.26079	23.682	1.13643e-06	3.59459e-05
ENSG00000139626	ITGB7	-0.946927	4.31292	23.6549	1.15253e-06	3.63874e-05
ENSG00000196305	IARS1	0.326721	7.33834	23.6118	1.1786e-06	3.71413e-05
ENSG00000212402	SNORA74B	0.61491	5.71193	23.6041	1.18338e-06	3.72227e-05
ENSG00000125375	DMAC2L	0.703868	3.33859	23.4748	1.26557e-06	3.97344e-05
ENSG00000072121	ZFYVE26	-0.284968	8.16825	23.4244	1.29922e-06	4.06801e-05
ENSG00000106236	NPTX2	1.58663	1.06933	23.4225	1.3005e-06	4.06801e-05
ENSG00000133121	STARD13	-0.708515	4.1087	23.4104	1.30869e-06	4.08611e-05
ENSG00000100280	AP1B1	-0.286358	8.30013	23.4004	1.31549e-06	4.09977e-05
ENSG00000105825	TFPI2	10.0817	-2.14952	23.3915	1.32162e-06	4.11132e-05
ENSG00000167863	ATP5PD	0.333475	5.89722	23.3845	1.32644e-06	4.11876e-05
ENSG00000139567	ACVRL1	-0.700114	3.87906	23.3495	1.35079e-06	4.1867e-05
ENSG00000012124	CD22	-0.411014	5.08687	23.2087	1.45341e-06	4.49432e-05
ENSG00000186074	CD300LF	-0.364041	6.51014	23.2061	1.45534e-06	4.49432e-05
ENSG00000166797	CIAO2A	0.371421	5.27869	23.1934	1.465e-06	4.51592e-05
ENSG00000103855	CD276	-0.294238	8.12391	23.1803	1.475e-06	4.53852e-05
ENSG00000048740	CELF2	-0.315389	6.75162	23.1766	1.47782e-06	4.53894e-05
ENSG00000143947	RPS27A	0.311905	6.43804	23.1539	1.4954e-06	4.58462e-05
ENSG00000233452	STXBP5-AS1	0.508384	4.06701	23.1459	1.50166e-06	4.5955e-05
ENSG00000135631	RAB11FIP5	-0.503857	4.1402	23.1395	1.50662e-06	4.60238e-05
ENSG00000168765	GSTM4	0.402696	5.04642	22.9957	1.62368e-06	4.95106e-05
ENSG00000123143	PKN1	-0.31366	6.84818	22.957	1.65665e-06	5.04253e-05
ENSG00000108828	VAT1	-0.3401	9.16265	22.9227	1.68648e-06	5.12412e-05
ENSG00000170542	SERPINB9	-0.488754	4.83613	22.9086	1.69889e-06	5.1526e-05
ENSG00000104043	ATP8B4	-0.344323	5.68871	22.9021	1.70467e-06	5.15295e-05
ENSG00000085185	BCORL1	-0.44442	4.63104	22.9016	1.70509e-06	5.15295e-05
ENSG00000130449	ZSWIM6	-0.312655	6.0271	22.8822	1.72243e-06	5.1961e-05
ENSG00000165775	FUNDC2	0.426232	4.85448	22.8708	1.73261e-06	5.21753e-05
ENSG00000089820	ARHGAP4	-0.329732	7.16232	22.8376	1.76282e-06	5.2916e-05
ENSG00000159339	PADI4	0.914386	2.98185	22.8369	1.76345e-06	5.2916e-05
ENSG00000163874	ZC3H12A	0.449933	5.62651	22.8257	1.77381e-06	5.31327e-05
ENSG00000119729	RHOQ	0.315365	7.6396	22.767	1.82879e-06	5.4683e-05
ENSG00000152689	RASGRP3	-0.290948	6.9187	22.7626	1.83295e-06	5.47111e-05
ENSG00000128872	TMOD2	-0.419283	4.96213	22.7376	1.85694e-06	5.53297e-05
ENSG00000160325	CACFD1	-0.808846	2.64891	22.733	1.86147e-06	5.53673e-05
ENSG00000060971	ACAA1	-0.297172	6.30955	22.7244	1.86978e-06	5.5517e-05
ENSG00000130830	MPP1	-0.333555	7.07503	22.6849	1.90862e-06	5.65711e-05
ENSG00000129473	BCL2L2	-0.386416	5.2283	22.6535	1.94003e-06	5.74018e-05
ENSG00000136810	TXN	0.384456	7.18509	22.6366	1.95718e-06	5.78085e-05
ENSG00000135940	COX5B	0.290779	6.70015	22.546	2.05176e-06	6.04967e-05
ENSG00000164691	TAGAP	-0.338863	5.61714	22.455	2.15122e-06	6.3319e-05
ENSG00000105639	JAK3	0.480304	4.74081	22.4082	2.20434e-06	6.477e-05
ENSG00000139726	DENR	0.406179	5.14234	22.3499	2.27219e-06	6.66408e-05
ENSG00000074964	ARHGEF10L	-0.29021	7.89725	22.3468	2.27586e-06	6.66408e-05
ENSG00000111358	GTF2H3	0.469921	4.78234	22.3273	2.29917e-06	6.72071e-05
ENSG00000284930		0.787259	2.68377	22.3169	2.31162e-06	6.74547e-05
ENSG00000164535	DAGLB	-0.345251	5.60384	22.2665	2.37316e-06	6.91316e-05
ENSG00000196878	LAMB3	0.422649	5.31644	22.2535	2.38917e-06	6.94785e-05
ENSG00000180891	CUEDC1	-0.305446	6.08721	22.2372	2.40962e-06	6.99532e-05
ENSG00000121104	FAM117A	-0.875078	2.51618	22.1702	2.49514e-06	7.23122e-05
ENSG00000204366	ZBTB12	-1.18371	1.42981	22.1552	2.51468e-06	7.27147e-05
ENSG00000205726	ITSN1	-0.40652	5.32907	22.1503	2.52122e-06	7.27147e-05
ENSG00000184557	SOCS3	0.427155	6.50495	22.1497	2.5219e-06	7.27147e-05
ENSG00000197892	KIF13B	-0.288483	6.58895	22.1373	2.53827e-06	7.30625e-05
ENSG00000234191	LINC01283	0.786997	2.7896	22.1334	2.54341e-06	7.30626e-05
ENSG00000143819	EPHX1	-0.325004	6.52546	22.1308	2.54689e-06	7.30626e-05
ENSG00000263934	SNORD3A	0.588429	9.69707	22.0648	2.63593e-06	7.54891e-05
ENSG00000171223	JUNB	0.276873	7.52734	22.0467	2.66094e-06	7.60769e-05
ENSG00000163378	EOGT	0.378884	5.18682	22.0203	2.69776e-06	7.69997e-05
ENSG00000280069		0.777747	2.70856	22.0013	2.72462e-06	7.76358e-05
ENSG00000013288	MAN2B2	-0.284406	7.22643	21.9776	2.75845e-06	7.83889e-05
ENSG00000101558	VAPA	0.301529	6.73512	21.9764	2.7603e-06	7.83889e-05
ENSG00000010219	DYRK4	-0.538659	4.11759	21.9677	2.77284e-06	7.86132e-05
ENSG00000137207	YIPF3	-0.304757	6.01176	21.9616	2.78163e-06	7.87308e-05
ENSG00000090674	MCOLN1	-0.373502	6.8381	21.9175	2.84624e-06	8.04251e-05
ENSG00000171298	GAA	-0.272911	8.16909	21.8303	2.9786e-06	8.40252e-05
ENSG00000176049	JAKMIP2	-0.2918	7.31461	21.8189	2.99631e-06	8.43844e-05
ENSG00000115718	PROC	0.74558	3.38678	21.805	3.01806e-06	8.48561e-05
ENSG00000204252	HLA-DOA	-0.4494	4.68692	21.7618	3.08688e-06	8.66474e-05
ENSG00000160307	S100B	-0.679184	3.76564	21.7402	3.12178e-06	8.73506e-05
ENSG00000157087	ATP2B2	0.971712	2.62617	21.7399	3.12224e-06	8.73506e-05
ENSG00000289102		0.61351	3.37097	21.7065	3.17715e-06	8.87404e-05
ENSG00000115548	KDM3A	-0.298038	6.49976	21.6332	3.3009e-06	9.20452e-05
ENSG00000117399	CDC20	-1.47641	2.00092	21.6125	3.33678e-06	9.28928e-05
ENSG00000165178	NCF1C	0.445762	5.60805	21.5246	3.49317e-06	9.70873e-05
ENSG00000198933	TBKBP1	0.539404	4.18689	21.5131	3.51416e-06	9.75107e-05
ENSG00000147872	PLIN2	-0.356832	6.9215	21.4875	3.56143e-06	9.86608e-05
ENSG00000175445	LPL	0.294216	7.48772	21.4814	3.57278e-06	9.88138e-05
ENSG00000115828	QPCT	0.328588	6.67339	21.478	3.57903e-06	9.88256e-05
ENSG00000085063	CD59	-0.31719	6.90994	21.468	3.59783e-06	9.90411e-05
ENSG00000188185	LINC00265	0.602864	3.5932	21.4676	3.59852e-06	9.90411e-05
ENSG00000157601	MX1	0.376616	8.22567	21.4598	3.61323e-06	9.92847e-05
ENSG00000144468	RHBDD1	0.425683	4.71752	21.4479	3.63581e-06	9.97435e-05
ENSG00000135363	LMO2	-0.388152	5.0782	21.4343	3.66156e-06	0.000100288
ENSG00000141574	SECTM1	-0.907864	3.81931	21.3774	3.77191e-06	0.000103144
ENSG00000124177	CHD6	-0.289254	6.32933	21.3127	3.90147e-06	0.000106515
ENSG00000154174	TOMM70	0.3435	5.50372	21.2947	3.9382e-06	0.000107344
ENSG00000244509	APOBEC3C	0.294784	6.58341	21.2873	3.95351e-06	0.000107589
ENSG00000197982	C1orf122	0.364824	5.66933	21.2515	4.02798e-06	0.00010944
ENSG00000056558	TRAF1	0.425697	6.19661	21.2191	4.09657e-06	0.000111125
ENSG00000065923	SLC9A7	0.319876	6.33964	21.2137	4.10827e-06	0.000111214
ENSG00000076864	RAP1GAP	1.03782	2.29396	21.2115	4.11295e-06	0.000111214
ENSG00000156467	UQCRB	0.346223	6.10896	21.188	4.16366e-06	0.000112406
ENSG00000004975	DVL2	-0.361734	5.11546	21.1716	4.19934e-06	0.000113035
ENSG00000236120	LINC03070	-0.502119	4.86239	21.1712	4.20031e-06	0.000113035
ENSG00000073050	XRCC1	-0.374631	5.01478	21.1638	4.21648e-06	0.00011329
ENSG00000232810	TNF	0.39523	5.79129	21.1562	4.23322e-06	0.00011356
ENSG00000171045	TSNARE1	-0.52809	3.9755	21.1411	4.26688e-06	0.000114166
ENSG00000118193	KIF14	-1.50536	1.52063	21.14	4.26926e-06	0.000114166
ENSG00000150961	SEC24D	-0.296988	6.72785	21.1078	4.3415e-06	0.000115915
ENSG00000169919	GUSB	-0.314408	6.38584	21.1028	4.35299e-06	0.000116039
ENSG00000112137	PHACTR1	-0.347062	5.65195	21.0925	4.37636e-06	0.000116478
ENSG00000181924	COA4	0.43113	4.39735	21.0517	4.47046e-06	0.000118796
ENSG00000196083	IL1RAP	0.394944	5.69972	21.048	4.4792e-06	0.000118843
ENSG00000135905	DOCK10	-0.280181	8.2186	21.0273	4.5278e-06	0.000119944
ENSG00000246100	LINC00900	-0.853937	2.39971	20.9578	4.69525e-06	0.000124186
ENSG00000162066	AMDHD2	-0.356957	5.81549	20.9541	4.70409e-06	0.000124226
ENSG00000074660	SCARF1	0.418566	6.89427	20.9093	4.8156e-06	0.000126973
ENSG00000169925	BRD3	-0.381675	5.0233	20.9043	4.82807e-06	0.000127104
ENSG00000072694	FCGR2B	0.481858	5.42978	20.9008	4.83683e-06	0.000127138
ENSG00000023171	GRAMD1B	-0.542505	3.96618	20.8903	4.86343e-06	0.000127639
ENSG00000137547	MRPL15	0.415549	4.57053	20.8491	4.9693e-06	0.000130216
ENSG00000167900	TK1	-0.868331	3.41191	20.8369	5.00099e-06	0.000130844
ENSG00000134256	CD101	0.423022	5.23664	20.814	5.06121e-06	0.000132207
ENSG00000140995	DEF8	-0.299585	6.17773	20.8111	5.06871e-06	0.000132207
ENSG00000108960	MMD	-0.43518	4.43553	20.7929	5.11736e-06	0.000133272
ENSG00000285492		-0.642754	4.19807	20.7778	5.15779e-06	0.000134118
ENSG00000106565	TMEM176B	-0.321726	7.5329	20.7518	5.22824e-06	0.000135742
ENSG00000085117	CD82	0.297639	7.53623	20.7336	5.27827e-06	0.000136832
ENSG00000006118	TMEM132A	0.764784	4.90318	20.7162	5.32643e-06	0.000137869
ENSG00000164163	ABCE1	0.336607	5.38443	20.697	5.38014e-06	0.000139047
ENSG00000106617	PRKAG2	0.292422	6.43933	20.6734	5.44663e-06	0.000140551
ENSG00000159363	ATP13A2	-0.354169	5.57066	20.6338	5.56055e-06	0.000143273
ENSG00000048052	HDAC9	0.491622	4.03695	20.5622	5.77256e-06	0.00014851
ENSG00000120217	CD274	0.383242	6.08307	20.5354	5.85374e-06	0.000150304
ENSG00000197894	ADH5	-0.311651	5.81014	20.5334	5.86003e-06	0.000150304
ENSG00000114023	FAM162A	0.465446	4.3422	20.5299	5.8708e-06	0.000150353
ENSG00000163251	FZD5	-0.419051	4.78239	20.5229	5.89229e-06	0.000150676
ENSG00000118292	C1orf54	0.476976	4.24249	20.5117	5.92689e-06	0.000151232
ENSG00000165949	IFI27	-0.907914	4.35336	20.5101	5.93189e-06	0.000151232
ENSG00000138101	DTNB	-0.425062	4.52184	20.4199	6.21808e-06	0.00015829
ENSG00000172590	MRPL52	0.399026	4.5434	20.403	6.27322e-06	0.000159454
ENSG00000156256	USP16	0.358172	5.10305	20.391	6.31273e-06	0.000160219
ENSG00000228486	C2orf92	0.556829	3.52055	20.3807	6.34674e-06	0.000160841
ENSG00000099624	ATP5F1D	0.365346	5.60031	20.3748	6.36631e-06	0.000161096
ENSG00000106868	SUSD1	-0.302765	5.81531	20.3391	6.48598e-06	0.00016381
ENSG00000102172	SMS	-0.294451	6.44311	20.3371	6.49288e-06	0.00016381
ENSG00000116852	KIF21B	-0.390304	5.25307	20.3021	6.61272e-06	0.000166586
ENSG00000157350	ST3GAL2	0.318302	7.56016	20.2507	6.79293e-06	0.000170871
ENSG00000135525	MAP7	-0.619523	3.63186	20.237	6.8418e-06	0.000171846
ENSG00000173210	ABLIM3	-1.08673	1.77285	20.2109	6.93581e-06	0.000173949
ENSG00000101265	RASSF2	-0.267926	7.22367	20.1479	7.16771e-06	0.0001795
ENSG00000169230	PRELID1	0.274915	6.45328	20.1243	7.25676e-06	0.000181462
ENSG00000089177	KIF16B	-0.373885	5.33072	20.1178	7.28143e-06	0.00018181
ENSG00000108798	ABI3	-0.668174	3.63045	20.111	7.30761e-06	0.000182196
ENSG00000126457	PRMT1	0.3272	5.63364	20.0812	7.42227e-06	0.000184783
ENSG00000091106	NLRC4	-0.341235	5.44316	19.991	7.78061e-06	0.00019342
ENSG00000081923	ATP8B1	-1.00438	2.05992	19.9515	7.94334e-06	0.000196979
ENSG00000144381	HSPD1	0.285038	6.85306	19.9506	7.94701e-06	0.000196979
ENSG00000101057	MYBL2	-1.10248	3.2666	19.9393	7.99386e-06	0.000197851
ENSG00000005059	MCUB	-0.512206	3.7546	19.9332	8.01971e-06	0.000198103
ENSG00000115758	ODC1	0.421167	4.65788	19.9313	8.02742e-06	0.000198103
ENSG00000140105	WARS1	0.26198	7.93365	19.927	8.04549e-06	0.000198261
ENSG00000161203	AP2M1	-0.272322	8.23508	19.924	8.05817e-06	0.000198285
ENSG00000061918	GUCY1B1	1.19228	1.5077	19.9187	8.08062e-06	0.000198383
ENSG00000288742		-1.46164	1.22051	19.9175	8.08557e-06	0.000198383
ENSG00000143067	ZNF697	0.337484	6.37179	19.9121	8.10838e-06	0.000198655
ENSG00000120800	UTP20	0.421857	4.33923	19.8907	8.19987e-06	0.000200607
ENSG00000265531	FCGR1CP	-0.655997	3.3271	19.8806	8.2433e-06	0.000201379
ENSG00000018699	TTC27	0.595535	3.367	19.8775	8.25648e-06	0.000201411
ENSG00000181045	SLC26A11	-0.343423	7.32364	19.8435	8.40502e-06	0.000204739
ENSG00000083444	PLOD1	-0.27538	7.48621	19.8387	8.42573e-06	0.000204949
ENSG00000245848	CEBPA	0.273801	7.49091	19.8176	8.51955e-06	0.000206935
ENSG00000104894	CD37	-0.280518	7.96889	19.791	8.63868e-06	0.000209528
ENSG00000136715	SAP130	-0.306264	5.83119	19.7677	8.74482e-06	0.000211799
ENSG00000185989	RASA3	-0.293642	6.12217	19.7508	8.82258e-06	0.000213378
ENSG00000163346	PBXIP1	-0.331638	6.01508	19.7445	8.85161e-06	0.000213775
ENSG00000166448	TMEM130	1.25919	2.03213	19.7235	8.94962e-06	0.000215835
ENSG00000082781	ITGB5	-0.271284	7.16956	19.7017	9.05229e-06	0.000218001
ENSG00000108010	GLRX3	0.358527	5.33322	19.6987	9.06629e-06	0.000218028
ENSG00000267121	FMNL1-DT	0.312212	6.58524	19.6345	9.3761e-06	0.000225159
ENSG00000249859	PVT1	0.376696	5.80984	19.5895	9.59957e-06	0.000230199
ENSG00000285744		0.7354	2.77572	19.5793	9.65114e-06	0.000231109
ENSG00000119185	ITGB1BP1	0.345424	5.83826	19.5715	9.69061e-06	0.000231727
ENSG00000023445	BIRC3	0.406532	4.55544	19.5602	9.74766e-06	0.000232763
ENSG00000050820	BCAR1	0.959375	2.55558	19.5137	9.9882e-06	0.000238171
ENSG00000102780	DGKH	0.306422	6.44399	19.4966	1.00779e-05	0.000239972
ENSG00000111206	FOXM1	-0.70249	3.38527	19.4559	1.0295e-05	0.000244798
ENSG00000051128	HOMER3	-0.329845	5.2957	19.4531	1.03098e-05	0.000244808
ENSG00000133816	MICAL2	0.337286	7.98667	19.4088	1.05522e-05	0.000250213
ENSG00000196465	MYL6B	-0.64183	3.29879	19.4013	1.05933e-05	0.000250836
ENSG00000107816	LZTS2	-0.41161	5.36627	19.3583	1.08346e-05	0.000256193
ENSG00000188342	GTF2F2	0.469875	4.01446	19.3023	1.1157e-05	0.000263448
ENSG00000167925	GHDC	-0.378	4.76101	19.2919	1.1218e-05	0.000264521
ENSG00000156026	MCU	0.358744	5.01285	19.2427	1.15109e-05	0.000270922
ENSG00000148400	NOTCH1	-0.32422	8.17817	19.241	1.15215e-05	0.000270922
ENSG00000142156	COL6A1	0.497695	6.89962	19.218	1.16611e-05	0.000273825
ENSG00000136999	CCN3	-0.964273	2.18773	19.1567	1.20415e-05	0.000282368
ENSG00000037897	METTL1	0.363712	4.78674	19.1344	1.21831e-05	0.000285293
ENSG00000160326	SLC2A6	0.451134	6.6796	19.1294	1.22152e-05	0.00028565
ENSG00000129116	PALLD	-0.662721	4.06196	19.1057	1.23676e-05	0.000288815
ENSG00000115008	IL1A	1.06452	2.19721	19.1025	1.23881e-05	0.000288896
ENSG00000100714	MTHFD1	0.280444	6.33564	19.0821	1.25213e-05	0.000291602
ENSG00000154978	VOPP1	0.280108	6.92892	19.0724	1.25849e-05	0.000292682
ENSG00000132669	RIN2	-0.267212	7.0399	19.0588	1.26752e-05	0.00029425
ENSG00000154265	ABCA5	0.515249	4.39639	19.057	1.26871e-05	0.00029425
ENSG00000139832	RAB20	-0.297866	6.2536	19.0096	1.30059e-05	0.000301233
ENSG00000164465	DCBLD1	-0.464132	4.00099	18.9752	1.32431e-05	0.000306308
ENSG00000225964	NRIR	1.09212	1.76435	18.9655	1.33104e-05	0.000307444
ENSG00000088854	DNAAF9	-0.297636	6.38064	18.961	1.33419e-05	0.000307753
ENSG00000238152	OR7E140P	1.14152	1.51903	18.9365	1.35142e-05	0.000311303
ENSG00000143891	GALM	-0.346561	6.24056	18.9307	1.35557e-05	0.000311836
ENSG00000153395	LPCAT1	-0.374275	5.31218	18.904	1.37463e-05	0.000315793
ENSG00000136048	DRAM1	-0.301343	8.0491	18.8966	1.37997e-05	0.000316085
ENSG00000204592	HLA-E	-0.300424	9.05303	18.8964	1.38015e-05	0.000316085
ENSG00000060138	YBX3	0.304933	6.96671	18.8945	1.3815e-05	0.000316085
ENSG00000240065	PSMB9	0.462404	4.69332	18.8376	1.42332e-05	0.000325216
ENSG00000136628	EPRS1	0.253846	6.98455	18.8346	1.42561e-05	0.0003253
ENSG00000200087	SNORA73B	0.403786	8.44936	18.8168	1.43898e-05	0.000327908
ENSG00000271503	CCL5	0.379992	6.20079	18.8094	1.44452e-05	0.00032873
ENSG00000186827	TNFRSF4	0.865864	2.73075	18.8056	1.44741e-05	0.000328947
ENSG00000146232	NFKBIE	0.306474	7.22422	18.7954	1.45517e-05	0.000330268
ENSG00000131508	UBE2D2	0.292043	6.31416	18.7848	1.46331e-05	0.00033167
ENSG00000185189	NRBP2	-0.453999	4.31045	18.7666	1.47728e-05	0.00033439
ENSG00000134910	STT3A	-0.280332	6.66767	18.7185	1.51506e-05	0.000342485
ENSG00000176155	CCDC57	0.317678	6.5523	18.7016	1.5285e-05	0.000345063
ENSG00000133317	LGALS12	-1.10886	1.68277	18.6913	1.53681e-05	0.000346476
ENSG00000177565	TBL1XR1	0.263289	6.98405	18.6801	1.54588e-05	0.000348058
ENSG00000134001	EIF2S1	0.321524	5.53425	18.6483	1.57188e-05	0.000353443
ENSG00000052802	MSMO1	0.459399	5.21545	18.6125	1.60167e-05	0.000359665
ENSG00000151474	FRMD4A	-0.268327	6.62018	18.586	1.62406e-05	0.000364212
ENSG00000105088	OLFM2	0.85831	3.16288	18.5745	1.63387e-05	0.000365927
ENSG00000167914	GSDMA	-1.32963	1.07943	18.5708	1.63706e-05	0.000365987
ENSG00000197724	PHF2	-0.320109	5.68906	18.5692	1.63846e-05	0.000365987
ENSG00000136718	IMP4	0.360884	4.98623	18.5573	1.64874e-05	0.000367799
ENSG00000101493	ZNF516	-0.29547	5.85912	18.5378	1.66565e-05	0.000371084
ENSG00000148660	CAMK2G	-0.333701	5.19024	18.5192	1.68199e-05	0.000374231
ENSG00000155380	SLC16A1	0.377013	5.63255	18.4747	1.72172e-05	0.00038257
ENSG00000182487	NCF1B	0.478551	4.94935	18.4627	1.73261e-05	0.000384486
ENSG00000184357	H1-5	-0.897763	4.02427	18.4554	1.7393e-05	0.000385466
ENSG00000120709	FAM53C	-0.301047	6.19987	18.4265	1.76585e-05	0.000390837
ENSG00000143382	ADAMTSL4	-0.278721	8.28326	18.4206	1.77131e-05	0.000391535
ENSG00000173200	PARP15	-0.496869	3.98789	18.4124	1.77895e-05	0.000392712
ENSG00000226822	LINC02785	-0.608276	3.74809	18.3999	1.79063e-05	0.000394777
ENSG00000185414	MRPL30	0.432845	4.16262	18.3936	1.79657e-05	0.000395573
ENSG00000077782	FGFR1	0.324268	6.36329	18.383	1.8066e-05	0.000397264
ENSG00000223865	HLA-DPB1	-0.297626	8.94064	18.3685	1.82043e-05	0.000399312
ENSG00000169508	GPR183	-0.402064	4.39598	18.3683	1.82062e-05	0.000399312
ENSG00000170677	SOCS6	-0.360903	4.79575	18.3499	1.83831e-05	0.000402671
ENSG00000135063	ENTREP1	1.11225	3.07672	18.3456	1.84248e-05	0.000403062
ENSG00000159388	BTG2	0.265871	7.42728	18.322	1.86538e-05	0.000407548
ENSG00000283338		3.03387	-0.900618	18.3186	1.86877e-05	0.000407762
ENSG00000185386	MAPK11	1.02604	1.6329	18.3111	1.87609e-05	0.000408834
ENSG00000160233	LRRC3	-0.513281	4.0948	18.2795	1.90745e-05	0.000415135
ENSG00000110442	COMMD9	-0.306899	5.83807	18.2672	1.91987e-05	0.0004173
ENSG00000134321	RSAD2	0.466246	4.73849	18.2448	1.9426e-05	0.000421701
ENSG00000151491	EPS8	-0.759274	2.70621	18.2355	1.95209e-05	0.00042322
ENSG00000170275	CRTAP	-0.277979	6.85318	18.2229	1.96505e-05	0.000425484
ENSG00000185624	P4HB	-0.297433	9.36422	18.2162	1.97196e-05	0.000426436
ENSG00000135362	PRR5L	-0.718319	2.92051	18.1806	2.00919e-05	0.000433934
ENSG00000185222	TCEAL9	-0.62748	4.14982	18.1237	2.07005e-05	0.000446509
ENSG00000160209	PDXK	-0.312395	9.74347	18.087	2.11038e-05	0.000454631
ENSG00000112984	KIF20A	-2.0314	1.74378	18.083	2.11482e-05	0.000455009
ENSG00000231389	HLA-DPA1	-0.345332	9.99099	18.0347	2.16919e-05	0.000466115
ENSG00000059377	TBXAS1	-0.266911	6.90662	18.021	2.18477e-05	0.000468578
ENSG00000118181	RPS25	0.272112	6.76895	18.0198	2.18618e-05	0.000468578
ENSG00000125538	IL1B	0.855267	7.47854	18.0168	2.18967e-05	0.000468731
ENSG00000104888	SLC17A7	-0.602475	3.33173	18.0144	2.19242e-05	0.000468731
ENSG00000120899	PTK2B	-0.25784	7.53532	17.9939	2.21617e-05	0.00047321
ENSG00000207445	SNORD15B	1.26382	3.30453	17.9876	2.22343e-05	0.000474164
ENSG00000088812	ATRN	-0.304505	6.64676	17.9843	2.22739e-05	0.000474413
ENSG00000074181	NOTCH3	0.311364	7.04055	17.9707	2.24326e-05	0.000477192
ENSG00000163069	SGCB	0.578172	3.46441	17.968	2.2465e-05	0.000477283
ENSG00000106780	MEGF9	-0.318807	5.47857	17.9571	2.25936e-05	0.000479414
ENSG00000159063	ALG8	0.422698	4.53861	17.9471	2.27131e-05	0.000481347
ENSG00000113583	C5orf15	0.363932	5.44277	17.9417	2.27774e-05	0.000482107
ENSG00000179091	CYC1	0.271748	6.28763	17.926	2.29665e-05	0.000485503
ENSG00000149480	MTA2	-0.269371	6.41512	17.9158	2.30901e-05	0.000487509
ENSG00000215030	RPL13P12	0.477621	4.16739	17.8938	2.33581e-05	0.000492555
ENSG00000139618	BRCA2	0.401093	4.3325	17.8688	2.36666e-05	0.00049844
ENSG00000256234	ITPR2-AS1	0.9337	2.97882	17.8625	2.37454e-05	0.000499479
ENSG00000008283	CYB561	-0.499564	3.84161	17.8543	2.38482e-05	0.000500895
ENSG00000011426	ANLN	-0.87342	2.99256	17.8524	2.38719e-05	0.000500895
ENSG00000142945	KIF2C	-1.46627	2.05115	17.8489	2.39163e-05	0.000501207
ENSG00000215039	CD27-AS1	0.529173	3.49493	17.8415	2.40094e-05	0.000502537
ENSG00000100902	PSMA6	0.45153	4.06595	17.824	2.42309e-05	0.000506549
ENSG00000100221	JOSD1	-0.270417	6.06697	17.7916	2.46465e-05	0.000514581
ENSG00000267519	MIR23AHG	0.260334	6.80516	17.7894	2.46758e-05	0.000514581
ENSG00000125844	RRBP1	-0.243912	8.04107	17.7669	2.49688e-05	0.000519699
ENSG00000137261	KIAA0319	-1.01243	1.83137	17.7655	2.49878e-05	0.000519699
ENSG00000203814	H2BC18	-0.539477	3.81666	17.7635	2.50132e-05	0.000519699
ENSG00000105122	RASAL3	-0.355569	5.21756	17.7528	2.51544e-05	0.000521992
ENSG00000183648	NDUFB1	0.388667	4.62444	17.7488	2.5208e-05	0.000522464
ENSG00000165804	ZNF219	0.30409	5.83763	17.7306	2.54495e-05	0.000526825
ENSG00000149634	SPATA25	0.903693	2.03277	17.7227	2.55557e-05	0.00052838
ENSG00000090013	BLVRB	-0.408547	4.59385	17.7188	2.5608e-05	0.000528815
ENSG00000185800	DMWD	0.532669	4.1663	17.7153	2.56554e-05	0.00052915
ENSG00000197506	SLC28A3	0.25053	7.7679	17.7034	2.58158e-05	0.000531813
ENSG00000135506	OS9	-0.290237	8.86304	17.6945	2.5937e-05	0.00053366
ENSG00000226824		0.616278	3.45379	17.6778	2.61661e-05	0.000537722
ENSG00000137161	CNPY3	-0.307878	6.22636	17.6693	2.62839e-05	0.000539489
ENSG00000138640	FAM13A	-0.694858	3.29895	17.6652	2.63408e-05	0.000540003
ENSG00000123096	SSPN	1.43603	0.755133	17.6537	2.65004e-05	0.000542619
ENSG00000144040	SFXN5	-0.318913	5.3742	17.6508	2.65409e-05	0.000542792
ENSG00000099814	CEP170B	-0.296661	5.79232	17.6415	2.66705e-05	0.000544786
ENSG00000047249	ATP6V1H	0.275881	6.7888	17.6323	2.68003e-05	0.000546777
ENSG00000205683	DPF3	0.976196	1.61072	17.6059	2.71745e-05	0.000553746
ENSG00000126947	ARMCX1	-0.512062	3.67479	17.5325	2.82439e-05	0.000574846
ENSG00000183486	MX2	0.409091	6.01616	17.5057	2.86454e-05	0.00058232
ENSG00000179593	ALOX15B	0.522478	4.51635	17.4955	2.87988e-05	0.000584736
ENSG00000185344	ATP6V0A2	0.281526	5.84072	17.4793	2.90459e-05	0.000589047
ENSG00000146094	DOK3	-0.238837	8.13341	17.4475	2.9535e-05	0.000598251
ENSG00000143786	CNIH3	0.422465	5.34827	17.4011	3.02655e-05	0.000612317
ENSG00000131171	SH3BGRL	0.240697	7.64547	17.3797	3.06072e-05	0.000618493
ENSG00000156261	CCT8	0.268217	6.14928	17.3668	3.08159e-05	0.000621967
ENSG00000134508	CABLES1	-1.51375	0.635711	17.3605	3.09177e-05	0.000623198
ENSG00000167081	PBX3	-0.305907	5.6108	17.3585	3.09504e-05	0.000623198
ENSG00000196932	TMEM26	-1.44501	1.03309	17.331	3.14029e-05	0.000631559
ENSG00000085415	SEH1L	0.320869	5.30428	17.274	3.23582e-05	0.000650002
ENSG00000176438	SYNE3	-0.287521	6.27175	17.2673	3.24721e-05	0.000651516
ENSG00000086300	SNX10	0.302631	6.49006	17.2198	3.32941e-05	0.000667221
ENSG00000138399	FASTKD1	0.375654	4.70706	17.2124	3.34245e-05	0.000669043
ENSG00000177409	SAMD9L	0.282828	6.98227	17.209	3.34841e-05	0.000669445
ENSG00000135472	FAIM2	0.668361	4.08181	17.156	3.44327e-05	0.000686872
ENSG00000100348	TXN2	0.32448	5.75764	17.1557	3.44368e-05	0.000686872
ENSG00000116774	OLFML3	-1.16315	2.82412	17.1432	3.46648e-05	0.000690608
ENSG00000132274	TRIM22	0.290843	7.40681	17.0988	3.54847e-05	0.000706112
ENSG00000149313	AASDHPPT	0.395539	4.27697	17.0636	3.61479e-05	0.000718466
ENSG00000253891		2.71478	-0.330393	17.0159	3.70678e-05	0.000735886
ENSG00000260912		1.39667	0.819823	16.9698	3.79782e-05	0.000752617
ENSG00000167173	C15orf39	-0.273951	6.03153	16.9688	3.79993e-05	0.000752617
ENSG00000179820	MYADM	-0.34303	7.66684	16.9647	3.80813e-05	0.000753361
ENSG00000078140	UBE2K	0.312139	5.6723	16.9548	3.82796e-05	0.000756401
ENSG00000130592	LSP1	-0.257757	8.6696	16.9336	3.87107e-05	0.000764029
ENSG00000182180	MRPS16	0.304788	5.76444	16.9243	3.89005e-05	0.000766882
ENSG00000197226	TBC1D9B	-0.236999	8.29652	16.8705	4.00187e-05	0.000788011
ENSG00000137393	RNF144B	0.386557	6.45512	16.8581	4.02817e-05	0.00079227
ENSG00000119777	TMEM214	-0.259691	6.55368	16.8257	4.09742e-05	0.000804956
ENSG00000175054	ATR	0.279822	5.84181	16.8128	4.12537e-05	0.000809171
ENSG00000142541	RPL13A	0.296158	9.00158	16.8114	4.12842e-05	0.000809171
ENSG00000164919	COX6C	0.359873	5.05907	16.8053	4.14184e-05	0.00081083
ENSG00000076201	PTPN23	-0.250869	6.83801	16.8031	4.14645e-05	0.00081083
ENSG00000089327	FXYD5	-0.247735	7.12309	16.7684	4.22304e-05	0.000824855
ENSG00000111335	OAS2	0.392769	7.5515	16.7515	4.26094e-05	0.0008313
ENSG00000155307	SAMSN1	-0.460016	4.65605	16.7443	4.27706e-05	0.000833286
ENSG00000187116	LILRA5	-0.788226	3.03063	16.7426	4.28095e-05	0.000833286
ENSG00000184232	OAF	-0.561232	4.06362	16.7308	4.30756e-05	0.000837504
ENSG00000267462		3.43174	-1.29305	16.7277	4.31456e-05	0.000837904
ENSG00000143147	GPR161	-0.414967	4.39891	16.7221	4.32744e-05	0.000839443
ENSG00000268205		0.374515	4.68919	16.7085	4.35862e-05	0.000844527
ENSG00000196782	MAML3	-0.577757	3.73774	16.6939	4.39214e-05	0.000850049
ENSG00000172936	MYD88	-0.269592	7.86159	16.6766	4.43242e-05	0.000856868
ENSG00000127948	POR	-0.337673	6.31927	16.6736	4.43945e-05	0.00085725
ENSG00000179241	LDLRAD3	-0.483706	4.17711	16.6644	4.46108e-05	0.000860445
ENSG00000141655	TNFRSF11A	-0.901706	2.48143	16.6251	4.5544e-05	0.000877447
ENSG00000015133	CCDC88C	-0.423576	4.66033	16.6204	4.56573e-05	0.00087863
ENSG00000100908	EMC9	-0.769274	2.47928	16.6088	4.59367e-05	0.000883006
ENSG00000198265	HELZ	-0.293649	6.94593	16.5792	4.666e-05	0.000895893
ENSG00000125630	POLR1B	0.377195	4.53636	16.5491	4.74057e-05	0.000909181
ENSG00000117016	RIMS3	-0.470335	4.0586	16.5329	4.7814e-05	0.000915976
ENSG00000083799	CYLD	0.28964	6.42872	16.5218	4.80939e-05	0.000919279
ENSG00000254087	LYN	-0.238528	8.05997	16.5218	4.80949e-05	0.000919279
ENSG00000186951	PPARA	-0.294916	6.06627	16.5173	4.82078e-05	0.000920399
ENSG00000177971	IMP3	0.325479	5.05195	16.5036	4.8558e-05	0.000926042
ENSG00000263001	GTF2I	0.26099	6.72514	16.4805	4.91541e-05	0.000936358
ENSG00000173334	TRIB1	0.314251	6.43901	16.4568	4.97724e-05	0.000947073
ENSG00000112290	WASF1	-0.867362	2.13656	16.4444	5.00973e-05	0.000952186
ENSG00000165646	SLC18A2	2.66901	0.0411099	16.4345	5.03611e-05	0.000956127
ENSG00000138829	FBN2	-0.697517	2.49427	16.4256	5.05969e-05	0.00095953
ENSG00000286194		-0.850071	2.60696	16.4056	5.11343e-05	0.000968638
ENSG00000074410	CA12	0.493754	4.92609	16.3969	5.13683e-05	0.000971984
ENSG00000214773		1.4912	0.158922	16.3587	5.24157e-05	0.000990698
ENSG00000185567	AHNAK2	-0.279069	6.52052	16.3524	5.25884e-05	0.000992088
ENSG00000163682	RPL9	0.267714	6.90499	16.3518	5.26063e-05	0.000992088
ENSG00000132205	EMILIN2	-0.267812	8.80717	16.3387	5.29706e-05	0.000997449
ENSG00000173598	NUDT4	0.342735	4.99213	16.3374	5.30082e-05	0.000997449
ENSG00000104325	DECR1	0.28231	5.73004	16.321	5.34689e-05	0.0010047
ENSG00000204993	CRTC1P1	1.35353	1.27061	16.3194	5.35122e-05	0.0010047
ENSG00000137845	ADAM10	-0.244978	8.13311	16.3164	5.35992e-05	0.00100522
ENSG00000178252	WDR6	-0.277022	6.67118	16.3125	5.37084e-05	0.00100616
ENSG00000130312	MRPL34	0.352104	5.12086	16.3047	5.39295e-05	0.00100918
ENSG00000134460	IL2RA	2.83491	0.481296	16.2883	5.44001e-05	0.00101687
ENSG00000275832	ARHGAP23	-0.559631	3.22264	16.2641	5.50969e-05	0.00102876
ENSG00000235831	BHLHE40-AS1	1.25519	0.989754	16.2344	5.59687e-05	0.00104389
ENSG00000148303	RPL7A	0.277599	8.07123	16.2237	5.62865e-05	0.00104866
ENSG00000160791	CCR5	-0.267504	6.4878	16.2147	5.65547e-05	0.0010525
ENSG00000104998	IL27RA	0.252013	7.02342	16.2018	5.69394e-05	0.0010585
ENSG00000198252	STYX	0.340009	4.83941	16.1943	5.71647e-05	0.00106152
ENSG00000106078	COBL	0.998334	1.88522	16.1872	5.73813e-05	0.00106406
ENSG00000186918	ZNF395	-0.684091	2.67808	16.1857	5.74268e-05	0.00106406
ENSG00000172403	SYNPO2	1.10271	1.56708	16.1636	5.80985e-05	0.00107533
ENSG00000167770	OTUB1	-0.27379	5.74019	16.1427	5.87455e-05	0.00108612
ENSG00000269343	ZNF587B	0.411154	4.53535	16.1235	5.93442e-05	0.00109599
ENSG00000187630	DHRS4L2	0.360504	5.5916	16.1126	5.96868e-05	0.00110112
ENSG00000257354	MIRLET7IHG	0.602277	3.89682	16.104	5.99564e-05	0.00110489
ENSG00000136856	SLC2A8	-0.388853	4.35445	16.0805	6.07053e-05	0.00111691
ENSG00000088808	PPP1R13B	0.423555	4.34741	16.0794	6.07403e-05	0.00111691
ENSG00000160007	ARHGAP35	-0.247447	7.02992	16.0765	6.0835e-05	0.00111744
ENSG00000125618	PAX8	-0.526046	3.51487	16.0622	6.12956e-05	0.00112468
ENSG00000187210	GCNT1	-0.458125	4.29411	16.0491	6.17195e-05	0.00113123
ENSG00000128284	APOL3	0.366239	4.67212	16.0227	6.25878e-05	0.00114517
ENSG00000184752	NDUFA12	0.41152	4.33681	16.0219	6.26147e-05	0.00114517
ENSG00000100450	GZMH	-1.49539	0.674892	16.0058	6.31491e-05	0.0011537
ENSG00000149294	NCAM1	0.47746	4.26306	15.9968	6.34488e-05	0.00115792
ENSG00000138642	HERC6	0.381016	5.14078	15.9944	6.35299e-05	0.00115816
ENSG00000100307	CBX7	-0.411515	4.71394	15.9834	6.39001e-05	0.00116365
ENSG00000107789	MINPP1	0.369363	4.49049	15.9549	6.48684e-05	0.00118002
ENSG00000034510	TMSB10	0.334058	10.4823	15.9427	6.52896e-05	0.00118641
ENSG00000169683	LRRC45	-0.568607	3.30904	15.9186	6.61258e-05	0.00120032
ENSG00000228253	MT-ATP8	0.407789	7.85667	15.9147	6.62623e-05	0.00120151
ENSG00000167395	ZNF646	-0.258985	6.21773	15.8955	6.69381e-05	0.00121247
ENSG00000116991	SIPA1L2	-0.265028	6.11858	15.8708	6.78163e-05	0.00122706
ENSG00000260630	SNAI3-AS1	0.533391	3.46839	15.8597	6.82157e-05	0.00123297
ENSG00000174444	RPL4	0.250414	8.28894	15.8554	6.83719e-05	0.00123448
ENSG00000132646	PCNA	0.291126	5.46707	15.837	6.90408e-05	0.00124523
ENSG00000143702	CEP170	-0.275684	7.04183	15.8346	6.91279e-05	0.00124548
ENSG00000061794	MRPS35	0.35039	4.63378	15.7964	7.05358e-05	0.0012695
ENSG00000199377	RNU5F-1	1.62647	1.20619	15.7892	7.0804e-05	0.00127297
ENSG00000126107	HECTD3	-0.268585	6.31441	15.7826	7.10545e-05	0.00127612
ENSG00000112096		0.43309	10.3832	15.7764	7.12876e-05	0.00127895
ENSG00000125812	GZF1	-0.404194	4.23792	15.7589	7.19487e-05	0.00128829
ENSG00000005486	RHBDD2	-0.280414	6.714	15.7586	7.19601e-05	0.00128829
ENSG00000153071	DAB2	-0.271793	9.11644	15.7155	7.36181e-05	0.00131658
ENSG00000090316	MAEA	-0.260927	6.24437	15.6942	7.44515e-05	0.00133008
ENSG00000138119	MYOF	0.277417	9.15618	15.6608	7.57797e-05	0.00135239
ENSG00000197142	ACSL5	0.285654	5.73119	15.6467	7.63469e-05	0.00136108
ENSG00000106605	BLVRA	-0.322076	5.0259	15.6336	7.68781e-05	0.00136911
ENSG00000108840	HDAC5	-0.257105	6.11763	15.6311	7.69785e-05	0.00136946
ENSG00000205302	SNX2	-0.253704	7.29423	15.6201	7.74269e-05	0.00137578
ENSG00000064393	HIPK2	-0.247958	8.3007	15.6184	7.74963e-05	0.00137578
ENSG00000115194	SLC30A3	0.52292	4.38067	15.6129	7.77212e-05	0.00137833
ENSG00000118785	SPP1	-0.382066	10.098	15.6106	7.78183e-05	0.00137861
ENSG00000186642	PDE2A	0.733637	2.5988	15.604	7.80876e-05	0.00138194
ENSG00000248905	FMN1	-0.286298	7.60679	15.5872	7.87868e-05	0.00139219
ENSG00000135116	HRK	0.736584	2.252	15.5861	7.88312e-05	0.00139219
ENSG00000196664	TLR7	-0.67732	3.89562	15.57	7.95067e-05	0.00140266
ENSG00000100304	TTLL12	0.271855	6.3644	15.5669	7.96346e-05	0.00140346
ENSG00000100228	RAB36	-0.769722	2.11392	15.5497	8.03661e-05	0.00141382
ENSG00000165458	INPPL1	-0.227853	7.82849	15.5491	8.03892e-05	0.00141382
ENSG00000128602	SMO	1.01999	1.39765	15.534	8.10343e-05	0.00142368
ENSG00000142733	MAP3K6	-0.310024	5.3895	15.5172	8.1759e-05	0.00143493
ENSG00000188613	NANOS1	0.688896	2.53638	15.5126	8.1956e-05	0.0014369
ENSG00000104915	STX10	-0.297585	5.28263	15.4755	8.35799e-05	0.00146386
ENSG00000244242	IFITM10	-0.752835	2.82571	15.4537	8.45511e-05	0.00147934
ENSG00000108819	PPP1R9B	-0.230228	8.33	15.4348	8.53997e-05	0.00149265
ENSG00000274929		-0.621608	2.78227	15.4161	8.62524e-05	0.00150546
ENSG00000119431	HDHD3	-0.431626	3.77315	15.4148	8.63106e-05	0.00150546
ENSG00000116285	ERRFI1	-0.811447	1.99616	15.3959	8.71758e-05	0.00151899
ENSG00000213203	GIMAP1	-0.76475	3.24123	15.382	8.78186e-05	0.00152862
ENSG00000134042	MRO	-2.02025	0.688552	15.3769	8.80579e-05	0.00153121
ENSG00000180549	FUT7	0.7982	2.0463	15.3527	8.91917e-05	0.00154934
ENSG00000168036	CTNNB1	-0.249738	8.18387	15.3413	8.97329e-05	0.00155637
ENSG00000140848	CPNE2	-0.291325	5.43286	15.3403	8.978e-05	0.00155637
ENSG00000112996	MRPS30	0.31877	4.90973	15.3351	9.00303e-05	0.00155912
ENSG00000066279	ASPM	-1.02461	2.52285	15.331	9.02247e-05	0.00156089
ENSG00000009950	MLXIPL	-3.86532	0.0908053	15.3283	9.03511e-05	0.00156148
ENSG00000133316	WDR74	0.590567	3.71626	15.3158	9.0952e-05	0.00157027
ENSG00000187474	FPR3	-0.356174	8.95016	15.3077	9.13439e-05	0.00157543
ENSG00000123610	TNFAIP6	0.645091	4.16472	15.278	9.27887e-05	0.00159872
ENSG00000176597	B3GNT5	-0.410321	5.05309	15.2675	9.33106e-05	0.0016049
ENSG00000124702	KLHDC3	-0.290932	5.95373	15.2669	9.33365e-05	0.0016049
ENSG00000163870	TPRA1	-0.29737	5.6836	15.2423	9.4559e-05	0.00162427
ENSG00000103485	QPRT	-0.519745	4.44182	15.2347	9.4943e-05	0.00162921
ENSG00000273749	CYFIP1	-0.225471	8.29361	15.2325	9.50511e-05	0.00162942
ENSG00000274536	MIR223HG	-0.52247	3.91951	15.226	9.53795e-05	0.0016334
ENSG00000249353	NPM1P27	0.626366	2.89233	15.2159	9.58935e-05	0.00164054
ENSG00000124145	SDC4	0.270781	6.81555	15.2071	9.6343e-05	0.00164657
ENSG00000187764	SEMA4D	-0.237458	7.43377	15.1957	9.69228e-05	0.00165481
ENSG00000118508	RAB32	-0.310346	5.21772	15.1783	9.78232e-05	0.00166761
ENSG00000135842	NIBAN1	0.232209	7.99995	15.1756	9.79602e-05	0.00166761
ENSG00000104447	TRPS1	-0.23342	7.17809	15.1744	9.80212e-05	0.00166761
ENSG00000167513	CDT1	-0.822364	2.33937	15.1736	9.80661e-05	0.00166761
ENSG00000124795	DEK	0.241828	6.34741	15.1547	9.90497e-05	0.00168265
ENSG00000124275	MTRR	0.300982	5.33604	15.1503	9.92828e-05	0.00168493
ENSG00000183087	GAS6	-0.260233	6.07123	15.1246	0.000100643	0.0017063
ENSG00000184384	MAML2	-0.239816	6.88579	15.1208	0.000100847	0.00170788
ENSG00000244482	LILRA6	-0.227551	7.63316	15.1191	0.000100938	0.00170788
ENSG00000117020	AKT3	0.285761	5.64932	15.0887	0.000102575	0.00173386
ENSG00000082898	XPO1	0.230256	7.28863	15.0838	0.000102843	0.00173666
ENSG00000173915	ATP5MK	0.38084	4.89359	15.0636	0.000103947	0.00175354
ENSG00000004948	CALCR	-2.24646	-0.531037	15.0553	0.000104407	0.00175956
ENSG00000205903	ZNF316	0.239742	7.29568	15.053	0.000104531	0.00175991
ENSG00000003402	CFLAR	0.288072	8.69144	15.0361	0.000105475	0.00177404
ENSG00000186517	ARHGAP30	-0.22838	8.20193	15.0199	0.000106382	0.00178751
ENSG00000158161	EYA3	0.270398	6.56888	15.0146	0.000106685	0.00179083
ENSG00000164929	BAALC	0.553251	3.14833	15.0121	0.000106826	0.00179142
ENSG00000185070	FLRT2	0.655376	2.90853	15.0091	0.000106995	0.00179249
ENSG00000143870	PDIA6	-0.24702	6.99638	15.0007	0.00010747	0.00179867
ENSG00000143376	SNX27	-0.234328	7.25447	14.998	0.000107623	0.00179945
ENSG00000133789	SWAP70	-0.232113	7.02769	14.9927	0.000107929	0.00180278
ENSG00000015285	WAS	-0.240889	6.41638	14.9749	0.00010895	0.00181805
ENSG00000178982	EIF3K	0.266529	6.75098	14.9603	0.000109795	0.001828
ENSG00000233077	LINC01271	2.40809	-0.339422	14.9593	0.000109856	0.001828
ENSG00000170836	PPM1D	0.324988	4.81976	14.959	0.00010987	0.001828
ENSG00000108622	ICAM2	-0.753552	2.40893	14.9507	0.000110358	0.00183296
ENSG00000184677	ZBTB40	-0.256882	6.46409	14.9502	0.000110384	0.00183296
ENSG00000158234	FAIM	0.63499	2.69429	14.933	0.000111397	0.00184797
ENSG00000177000	MTHFR	-0.262994	6.98877	14.923	0.000111988	0.00185448
ENSG00000100599	RIN3	-0.232033	7.19988	14.9219	0.000112052	0.00185448
ENSG00000124635	H2BC11	-0.638794	3.50796	14.9208	0.000112118	0.00185448
ENSG00000156110	ADK	0.380391	4.52484	14.9072	0.000112933	0.00186615
ENSG00000124181	PLCG1	-0.348526	4.61003	14.8981	0.000113478	0.00187332
ENSG00000138180	CEP55	-1.15424	1.85658	14.8949	0.000113667	0.00187463
ENSG00000109743	BST1	-0.42952	4.16876	14.8687	0.000115257	0.001899
ENSG00000105698	USF2	-0.229204	7.91366	14.859	0.000115851	0.00190693
ENSG00000142453	CARM1	-0.243265	6.2042	14.8276	0.000117799	0.00193711
ENSG00000072958	AP1M1	-0.251724	6.14299	14.8258	0.000117914	0.00193713
ENSG00000084731	KIF3C	-0.389218	4.43112	14.8159	0.000118529	0.00194534
ENSG00000165655	ZNF503	-0.621178	3.13264	14.803	0.000119345	0.00195683
ENSG00000185033	SEMA4B	-0.35217	5.17949	14.7969	0.00011973	0.00196125
ENSG00000099725	PRKY	0.266627	6.02154	14.7927	0.00012	0.00196224
ENSG00000234353		-1.87811	-0.177403	14.7923	0.000120022	0.00196224
ENSG00000109787	KLF3	-0.326417	5.06956	14.7745	0.000121161	0.00197896
ENSG00000137965	IFI44	0.397538	5.19342	14.747	0.000122942	0.00200612
ENSG00000075426	FOSL2	0.308673	8.22444	14.7399	0.000123408	0.00201179
ENSG00000244754	N4BP2L2	0.232007	7.06678	14.7368	0.000123608	0.00201312
ENSG00000163393	SLC22A15	-0.278337	5.66822	14.7301	0.000124052	0.0020184
ENSG00000103363	ELOB	0.233818	6.64534	14.7233	0.000124499	0.00202373
ENSG00000160014	CALM3	-0.263999	7.3345	14.7128	0.000125196	0.00203311
ENSG00000160211	G6PD	0.234101	8.37663	14.7109	0.000125318	0.00203311
ENSG00000119013	NDUFB3	0.38479	4.12448	14.7092	0.000125435	0.00203311
ENSG00000161643	SIGLEC16	-1.00424	2.33907	14.7046	0.000125741	0.00203611
ENSG00000053372	MRTO4	0.327938	4.83408	14.6923	0.00012656	0.00204693
ENSG00000252947	SCARNA1	0.777641	2.14553	14.691	0.000126651	0.00204693
ENSG00000105856	HBP1	-0.25936	5.9198	14.6791	0.000127455	0.00205797
ENSG00000068028	RASSF1	-0.332786	5.35679	14.6703	0.000128048	0.00206559
ENSG00000167553	TUBA1C	-0.285611	7.13657	14.6653	0.000128387	0.00206851
ENSG00000134545	KLRC1	-4.29255	-1.51078	14.6639	0.000128482	0.00206851
ENSG00000100122	CRYBB1	-1.46491	0.48897	14.6623	0.000128596	0.00206851
ENSG00000154127	UBASH3B	-0.266489	6.90547	14.6412	0.000130042	0.00208979
ENSG00000135823	STX6	-0.268219	6.08363	14.6232	0.000131285	0.00210778
ENSG00000161980	POLR3K	0.427577	3.83819	14.6205	0.000131478	0.00210887
ENSG00000198755	RPL10A	0.250295	6.90338	14.6161	0.000131781	0.00211086
ENSG00000118971	CCND2	0.276244	5.65224	14.6151	0.000131851	0.00211086
ENSG00000250479	CHCHD10	0.251654	6.3209	14.6071	0.000132412	0.00211784
ENSG00000176788	BASP1	0.250409	6.5504	14.6029	0.000132712	0.00212064
ENSG00000070614	NDST1	-0.242179	8.63148	14.5971	0.000133121	0.00212517
ENSG00000184661	CDCA2	-2.37414	1.0018	14.5831	0.000134113	0.002139
ENSG00000102316	MAGED2	-0.292354	5.31374	14.5763	0.000134594	0.00214464
ENSG00000121966	CXCR4	-0.30251	5.10871	14.5509	0.00013642	0.0021717
ENSG00000122432	SPATA1	2.01767	-0.234609	14.5282	0.000138079	0.00219604
ENSG00000113749	HRH2	-0.368852	4.42689	14.5236	0.000138417	0.00219937
ENSG00000157326	DHRS4	0.290307	5.46995	14.5187	0.000138778	0.00220304
ENSG00000250274		0.678612	2.8489	14.4951	0.000140523	0.00222866
ENSG00000068366	ACSL4	0.273348	7.46238	14.4872	0.000141112	0.0022359
ENSG00000115677	HDLBP	-0.262125	9.15215	14.4851	0.000141273	0.00223637
ENSG00000158813	EDA	-1.40544	0.475399	14.479	0.000141729	0.00224149
ENSG00000114626	ABTB1	-0.324541	4.99895	14.4713	0.000142313	0.00224863
ENSG00000115306	SPTBN1	-0.759705	3.40374	14.4563	0.000143452	0.00226452
ENSG00000149782	PLCB3	-0.259758	5.91838	14.4528	0.000143713	0.00226653
ENSG00000142459	EVI5L	-0.368419	4.3904	14.446	0.000144236	0.00227265
ENSG00000139572	GPR84	-0.481077	5.58549	14.4215	0.000146122	0.00230024
ENSG00000271926		-1.79386	0.377311	14.409	0.000147094	0.00231338
ENSG00000225195		-1.93222	-0.526102	14.4066	0.000147283	0.00231422
ENSG00000143569	UBAP2L	-0.235131	7.48566	14.3966	0.000148071	0.00232444
ENSG00000038382	TRIO	-0.229356	8.51849	14.3849	0.000148995	0.00233653
ENSG00000183722	LHFPL6	0.966906	1.34523	14.3833	0.000149117	0.00233653
ENSG00000166508	MCM7	-0.41079	4.90321	14.3793	0.000149435	0.00233936
ENSG00000116685	KIAA2013	-0.237665	6.26282	14.3767	0.000149644	0.00234047
ENSG00000226137	BAIAP2-DT	-0.275927	5.63382	14.368	0.000150337	0.00234913
ENSG00000116044	NFE2L2	0.258891	7.99703	14.3608	0.000150913	0.00235596
ENSG00000160957	RECQL4	-0.547773	3.20265	14.3261	0.000153719	0.00239693
ENSG00000137834	SMAD6	-1.03127	2.76335	14.3249	0.00015382	0.00239693
ENSG00000186480	INSIG1	0.292947	6.8305	14.2817	0.000157384	0.00245022
ENSG00000124479	NDP	1.23449	1.1669	14.2688	0.000158472	0.00246489
ENSG00000031698	SARS1	0.270782	6.50087	14.2632	0.00015894	0.0024699
ENSG00000023572	GLRX2	0.375148	4.12495	14.2528	0.000159823	0.0024793
ENSG00000060688	SNRNP40	0.327592	4.76753	14.2526	0.000159837	0.0024793
ENSG00000164877	MICALL2	0.334632	5.4945	14.2429	0.000160663	0.00248767
ENSG00000122042	UBL3	0.235209	6.49141	14.2428	0.00016067	0.00248767
ENSG00000139613	SMARCC2	-0.229942	6.9642	14.2287	0.000161883	0.00250417
ENSG00000135709	KIAA0513	-0.229598	7.47721	14.2078	0.000163694	0.0025278
ENSG00000269821	KCNQ1OT1	-0.337623	5.1609	14.2076	0.000163709	0.0025278
ENSG00000068650	ATP11A	-0.222474	8.345	14.1982	0.000164531	0.00253819
ENSG00000018280	SLC11A1	-0.295964	9.58816	14.1773	0.000166363	0.0025641
ENSG00000091490	SEL1L3	-0.294502	5.33304	14.1523	0.000168595	0.00259615
ENSG00000186654	PRR5	-0.423838	4.00196	14.1446	0.00016928	0.00260306
ENSG00000138757	G3BP2	0.235371	6.58275	14.1438	0.000169351	0.00260306
ENSG00000106772	PRUNE2	-0.933918	2.53704	14.1199	0.000171521	0.00263403
ENSG00000167261	DPEP2	-0.395931	5.30304	14.1035	0.000173019	0.00265463
ENSG00000104805	NUCB1	-0.22258	8.20575	14.0802	0.000175179	0.00268267
ENSG00000075618	FSCN1	0.297757	6.61717	14.0794	0.000175249	0.00268267
ENSG00000103043	VAC14	-0.218009	8.42768	14.078	0.000175381	0.00268267
ENSG00000104549	SQLE	0.405747	5.32322	14.077	0.000175479	0.00268267
ENSG00000132405	TBC1D14	-0.21718	7.70354	14.0738	0.000175776	0.00268478
ENSG00000116031	CD207	4.74539	-1.03738	14.0553	0.000177512	0.00270886
ENSG00000111145	ELK3	-0.394846	4.31477	14.0533	0.000177705	0.00270936
ENSG00000108528	SLC25A11	0.253229	6.2338	14.0415	0.000178823	0.00272159
ENSG00000185482	STAC3	-0.540324	3.5707	14.0414	0.000178828	0.00272159
ENSG00000127564	PKMYT1	-0.628173	2.99048	14.0219	0.000180697	0.00274757
ENSG00000093167	LRRFIP2	0.289071	5.8849	14.0163	0.000181235	0.00275328
ENSG00000095303	PTGS1	-0.230403	7.35254	14.0136	0.000181489	0.00275467
ENSG00000140948	ZCCHC14	-0.247478	6.00943	13.9985	0.000182952	0.00277403
ENSG00000122877	EGR2	0.280467	7.80628	13.9971	0.000183092	0.00277403
ENSG00000005471	ABCB4	1.89906	0.0793582	13.9781	0.000184955	0.00279648
ENSG00000265681	RPL17	0.722704	2.33771	13.978	0.00018496	0.00279648
ENSG00000155115	GTF3C6	0.376678	4.56164	13.9769	0.000185069	0.00279648
ENSG00000132386	SERPINF1	0.612476	2.79466	13.9739	0.000185366	0.00279848
ENSG00000010818	HIVEP2	-0.384809	4.50993	13.9498	0.000187753	0.00283072
ENSG00000196914	ARHGEF12	0.26626	5.53103	13.9477	0.00018797	0.00283072
ENSG00000121064	SCPEP1	-0.218886	7.77979	13.9474	0.000188002	0.00283072
ENSG00000068079	IFI35	0.295576	5.52115	13.9381	0.000188927	0.00284211
ENSG00000108342	CSF3	4.26018	-0.557493	13.9241	0.000190346	0.00286093
ENSG00000255833	TIFAB	0.355176	5.66104	13.9212	0.000190632	0.00286268
ENSG00000215012	RTL10	-0.349705	4.60783	13.9035	0.000192439	0.00288727
ENSG00000144741	SLC25A26	0.358914	4.22506	13.8893	0.000193898	0.00290659
ENSG00000200156	RNU5B-1	0.898927	5.67398	13.8726	0.000195635	0.00293003
ENSG00000102032	RENBP	-0.255777	6.18486	13.8613	0.000196815	0.0029451
ENSG00000123545	NDUFAF4	0.529464	3.24936	13.8442	0.000198606	0.00296929
ENSG00000105697	HAMP	-0.588697	3.00848	13.8316	0.000199946	0.00298652
ENSG00000033100	CHPF2	-0.226708	6.69151	13.83	0.000200111	0.00298652
ENSG00000198840	MT-ND3	0.385966	8.66883	13.8132	0.000201908	0.00301069
ENSG00000072210	ALDH3A2	0.214864	7.17181	13.8069	0.000202594	0.00301826
ENSG00000008853	RHOBTB2	-0.273941	5.60577	13.7943	0.000203954	0.00303585
ENSG00000137819	PAQR5	-0.389799	4.94574	13.7848	0.000204992	0.00304863
ENSG00000110700	RPS13	0.257588	6.6054	13.7758	0.00020597	0.00306048
ENSG00000108984	MAP2K6	-0.402098	4.15108	13.7415	0.000209763	0.00311412
ENSG00000130479	MAP1S	-0.245177	6.70361	13.7246	0.000211666	0.00313962
ENSG00000261888		-0.696452	2.32438	13.713	0.000212975	0.00315628
ENSG00000282608	ADORA3	-1.19355	0.841966	13.7086	0.000213476	0.00316094
ENSG00000286522	H3C2	-0.698308	3.81194	13.7057	0.000213805	0.00316305
ENSG00000088038	CNOT3	-0.278599	5.72163	13.7013	0.000214305	0.00316768
ENSG00000167645	YIF1B	-0.27402	5.63665	13.6922	0.000215345	0.00318018
ENSG00000100207	TCF20	-0.238573	6.58202	13.6906	0.000215526	0.00318018
ENSG00000109436	TBC1D9	0.253198	7.46987	13.6823	0.000216488	0.0031916
ENSG00000029153	BMAL2	0.277663	5.69549	13.6759	0.000217229	0.00319974
ENSG00000099290	WASHC2A	-0.255957	5.66617	13.6738	0.000217468	0.00320048
ENSG00000139266	MARCHF9	-0.365007	5.11649	13.6511	0.000220117	0.00323666
ENSG00000257093	DENND11	-0.278055	6.50776	13.6452	0.000220803	0.00324393
ENSG00000168710	AHCYL1	0.223507	7.42297	13.6327	0.000222284	0.00326286
ENSG00000104689	TNFRSF10A	0.37452	4.4307	13.605	0.000225588	0.00330613
ENSG00000145331	TRMT10A	1.21514	0.980283	13.6032	0.000225795	0.00330613
ENSG00000134470	IL15RA	0.684205	2.61484	13.6031	0.000225817	0.00330613
ENSG00000167461	RAB8A	-0.223789	6.93328	13.5768	0.000228996	0.00334978
ENSG00000266094	RASSF5	0.310672	6.99868	13.5724	0.00022954	0.00335485
ENSG00000165475	CRYL1	-0.300892	4.90932	13.5614	0.00023089	0.00337167
ENSG00000115267	IFIH1	0.261514	6.45109	13.5494	0.000232371	0.00339038
ENSG00000123094	RASSF8	0.471197	3.89828	13.5429	0.000233173	0.00339915
ENSG00000115325	DOK1	0.232058	6.42534	13.5269	0.000235164	0.00342387
ENSG00000248671		2.36422	-0.694564	13.5261	0.000235272	0.00342387
ENSG00000135899	SP110	0.327678	5.50218	13.5136	0.000236838	0.0034437
ENSG00000099308	MAST3	-0.245953	6.31924	13.4997	0.000238603	0.00346639
ENSG00000131697	NPHP4	-0.340692	4.59898	13.4939	0.000239346	0.00347421
ENSG00000106330	MOSPD3	-0.488595	3.39127	13.4775	0.000241438	0.00350158
ENSG00000269019	HOMER3-AS1	-0.886183	1.5271	13.4681	0.000242653	0.00351618
ENSG00000136052	SLC41A2	0.257298	6.50055	13.4624	0.000243387	0.00352382
ENSG00000177045	SIX5	1.01042	1.6828	13.4592	0.000243814	0.00352698
ENSG00000230590	FTX	0.230979	7.31469	13.4163	0.000249449	0.00360542
ENSG00000127528	KLF2	-0.649779	2.5059	13.4125	0.000249953	0.00360962
ENSG00000112874	NUDT12	0.518745	3.02872	13.4051	0.000250937	0.00362076
ENSG00000130382	MLLT1	-0.245011	6.05691	13.4031	0.000251203	0.0036215
ENSG00000205323	SARNP	0.889475	1.61466	13.3926	0.00025262	0.00363861
ENSG00000158825	CDA	0.262874	6.46759	13.3911	0.000252818	0.00363861
ENSG00000139579	NABP2	0.507401	3.68627	13.3794	0.000254402	0.0036583
ENSG00000144655	CSRNP1	0.379134	4.37984	13.3753	0.000254954	0.00366116
ENSG00000107140	TESK1	-0.253132	6.05101	13.3748	0.000255033	0.00366116
ENSG00000026751	SLAMF7	0.259054	7.16469	13.3726	0.000255332	0.00366234
ENSG00000138495	COX17	0.359469	4.27247	13.3674	0.00025603	0.00366926
ENSG00000075914	EXOSC7	0.393058	4.20013	13.3549	0.000257745	0.00369072
ENSG00000145425	RPS3A	0.258085	6.79579	13.3252	0.000261859	0.00374646
ENSG00000197183	NOL4L	-0.295932	5.79685	13.3206	0.000262508	0.00375258
ENSG00000086061	DNAJA1	0.231135	6.60106	13.3173	0.000262966	0.00375595
ENSG00000134698	2004-08-01	-0.246885	6.05593	13.3075	0.000264341	0.00377242
ENSG00000049249	TNFRSF9	0.70427	3.35212	13.278	0.000268536	0.00382906
ENSG00000129925	PGAP6	-0.216302	7.10854	13.2757	0.000268864	0.00383052
ENSG00000234456	MAGI2-AS3	0.682195	2.88323	13.268	0.000269971	0.00384125
ENSG00000110042	DTX4	0.251452	5.89545	13.2673	0.00027007	0.00384125
ENSG00000108771	DHX58	0.393419	4.86842	13.2558	0.000271744	0.00386182
ENSG00000119922	IFIT2	0.347832	5.88461	13.2506	0.000272496	0.00386927
ENSG00000166479	TMX3	0.286228	5.66475	13.2464	0.0002731	0.00387458
ENSG00000127947	PTPN12	0.248422	7.75423	13.2007	0.000279844	0.00396409
ENSG00000019582	CD74	-0.378368	12.8568	13.2005	0.000279876	0.00396409
ENSG00000106049	HIBADH	0.325184	4.59003	13.1881	0.000281728	0.00398699
ENSG00000110047	EHD1	0.287339	6.41848	13.1854	0.000282139	0.00398897
ENSG00000184602	SNN	-0.273292	6.0955	13.1841	0.000282338	0.00398897
ENSG00000132819	RBM38	0.296746	5.43814	13.1709	0.000284324	0.00401368
ENSG00000185340	GAS2L1	0.250863	6.22032	13.1638	0.000285407	0.00402562
ENSG00000225614	ZNF469	-0.381994	4.30484	13.1591	0.000286131	0.00403247
ENSG00000130304	SLC27A1	-0.279391	6.21882	13.154	0.000286905	0.00404003
ENSG00000169220	RGS14	-0.345698	4.33217	13.142	0.000288754	0.00406268
ENSG00000099957	P2RX6	2.07452	-0.770509	13.1357	0.000289716	0.00407285
ENSG00000111581	NUP107	0.322641	5.2609	13.1299	0.000290621	0.00408218
ENSG00000169813	HNRNPF	-0.246187	6.72746	13.1268	0.000291101	0.00408554
ENSG00000238961	SNORA47	0.821594	3.40973	13.1174	0.000292566	0.00410052
ENSG00000118503	TNFAIP3	0.274058	7.03548	13.1168	0.000292652	0.00410052
ENSG00000054148	PHPT1	0.264212	5.58841	13.1032	0.000294795	0.00412714
ENSG00000160991	ORAI2	-0.273437	5.7205	13.0937	0.000296298	0.00414475
ENSG00000142892	PIGK	0.485127	3.428	13.0919	0.000296579	0.00414526
ENSG00000118960	HS1BP3	-0.246449	6.27259	13.0786	0.000298692	0.00417036
ENSG00000237441	RGL2	-0.29986	5.72534	13.0775	0.000298867	0.00417036
ENSG00000204371	EHMT2	-0.251032	5.66526	13.0753	0.000299218	0.00417182
ENSG00000242086	MUC20-OT1	0.238051	6.23696	13.0669	0.000300562	0.00418713
ENSG00000204525	HLA-C	-0.27892	9.35638	13.0495	0.00030336	0.00422264
ENSG00000137818	RPLP1	0.225259	8.54091	13.0399	0.000304927	0.00424097
ENSG00000184584	STING1	-0.373361	5.0225	13.0234	0.00030762	0.00427491
ENSG00000203879	GDI1	0.21775	6.741	13.0141	0.000309147	0.00429261
ENSG00000172889	EGFL7	-0.660025	2.60345	13.0089	0.000310007	0.00430102
ENSG00000124067	SLC12A4	-0.260645	5.72442	12.9976	0.000311891	0.00432363
ENSG00000119522	DENND1A	-0.261822	6.02116	12.9856	0.0003139	0.00434477
ENSG00000183864	TOB2	-0.343629	5.59382	12.9854	0.000313928	0.00434477
ENSG00000138758	SEPTIN11	0.215849	6.84058	12.9788	0.000315033	0.00435649
ENSG00000197958	RPL12	0.211352	7.49442	12.9752	0.000315637	0.00436129
ENSG00000136710	CCDC115	0.310488	5.05507	12.9617	0.000317921	0.00438927
ENSG00000081087	OSTM1	0.223317	6.33526	12.9183	0.00032539	0.00448874
ENSG00000165185	KIAA1958	0.520313	3.3182	12.891	0.000330167	0.00455094
ENSG00000139116	KIF21A	0.480067	3.11923	12.8884	0.000330633	0.00455366
ENSG00000156414	TDRD9	-0.445169	3.66624	12.8834	0.000331504	0.00456194
ENSG00000135439	AGAP2	-0.309247	4.94613	12.8785	0.00033237	0.00457016
ENSG00000138674	SEC31A	-0.217002	7.2401	12.8769	0.000332664	0.00457049
ENSG00000138778	CENPE	-0.575244	2.88924	12.8632	0.00033511	0.00460037
ENSG00000117298	ECE1	0.359596	4.28033	12.8545	0.000336676	0.00461812
ENSG00000154240	CEP112	0.774566	2.06793	12.8426	0.00033882	0.00464378
ENSG00000258352	IFITM3P6	-4.88077	-1.28945	12.8184	0.000343222	0.00470032
ENSG00000115568	ZNF142	-0.285424	5.15593	12.8037	0.000345935	0.00473364
ENSG00000153563	CD8A	-0.597473	3.76173	12.7956	0.000347444	0.00475045
ENSG00000180354	MTURN	0.415966	4.23082	12.7878	0.00034889	0.00476638
ENSG00000133246	PRAM1	-0.276279	6.31639	12.7838	0.000349634	0.0047727
ENSG00000232679	LINC01705	0.966922	1.7904	12.7792	0.000350485	0.00478048
ENSG00000229321		1.22394	0.703068	12.7762	0.000351061	0.00478448
ENSG00000051180	RAD51	-1.01031	1.38147	12.7734	0.000351579	0.00478768
ENSG00000138160	KIF11	-0.772256	2.51944	12.7664	0.000352898	0.00480179
ENSG00000164402	SEPTIN8	-0.390471	4.18985	12.7515	0.000355716	0.00483625
ENSG00000132182	NUP210	-0.345485	5.43939	12.7299	0.000359858	0.00488662
ENSG00000104936	DMPK	0.549893	3.16663	12.7292	0.000359997	0.00488662
ENSG00000147316	MCPH1	0.249957	5.60849	12.725	0.00036079	0.00489347
ENSG00000185650	ZFP36L1	-0.221702	7.2399	12.7221	0.000361353	0.00489719
ENSG00000166619	BLCAP	0.232696	6.78004	12.7194	0.000361887	0.0049005
ENSG00000125648	SLC25A23	-0.449662	3.98748	12.7105	0.000363609	0.0049199
ENSG00000068903	SIRT2	-0.244115	5.97349	12.7002	0.000365618	0.00494314
ENSG00000139734	DIAPH3	-1.24648	0.971384	12.6962	0.000366399	0.00494975
ENSG00000197635	DPP4	-1.16834	2.31423	12.6923	0.000367155	0.004956
ENSG00000177943	MAMDC4	0.419518	3.77556	12.671	0.000371363	0.00500882
ENSG00000110917	MLEC	-0.207452	7.5096	12.6679	0.000371996	0.00501336
ENSG00000286646	MAP3K5-AS2	0.249003	6.46488	12.6622	0.000373115	0.00502445
ENSG00000088538	DOCK3	0.268551	5.59845	12.6527	0.000375026	0.00504619
ENSG00000224083	MTCO1P11	0.879556	1.80469	12.6457	0.000376428	0.00506104
ENSG00000145494	NDUFS6	0.345143	4.48951	12.6382	0.000377938	0.00507731
ENSG00000107201	RIGI	0.403563	3.79625	12.6359	0.000378413	0.00507967
ENSG00000156931	VPS8	-0.22086	6.64731	12.6325	0.000379093	0.00508476
ENSG00000128383	APOBEC3A	-0.753215	2.90137	12.6213	0.000381382	0.00510393
ENSG00000145860	RNF145	-0.264027	6.58189	12.6211	0.000381414	0.00510393
ENSG00000145741	BTF3	0.225253	6.65224	12.6208	0.000381484	0.00510393
ENSG00000233038	PTPRN2-AS1	-0.658017	3.06069	12.6196	0.000381726	0.00510393
ENSG00000078246	TULP3	-0.535494	3.28624	12.6087	0.000383953	0.00512966
ENSG00000188026	RILPL1	0.376187	4.31599	12.5984	0.00038607	0.00515389
ENSG00000133661	SFTPD	0.552305	-2.07736	12.5807	0.000389754	0.00519897
ENSG00000266378		1.26537	0.437543	12.5713	0.000391712	0.00522098
ENSG00000100365	NCF4	-0.263355	5.93853	12.5667	0.000392684	0.00522982
ENSG00000270116		1.22233	0.675148	12.5504	0.000396115	0.00527138
ENSG00000131042	LILRB2	-0.216777	7.62436	12.5444	0.000397397	0.00528429
ENSG00000145703	IQGAP2	-0.232458	7.82275	12.5388	0.000398579	0.00529585
ENSG00000087448	KLHL42	0.348273	4.3227	12.5277	0.000400957	0.00532328
ENSG00000100650	SRSF5	0.217945	7.38155	12.5154	0.000403617	0.00534802
ENSG00000173926	MARCHF3	0.525106	3.41113	12.515	0.000403703	0.00534802
ENSG00000172888	ZNF621	0.279921	5.28855	12.5147	0.000403767	0.00534802
ENSG00000099985	OSM	-0.459427	4.32712	12.5072	0.000405392	0.00536186
ENSG00000162496	DHRS3	-0.584892	3.29443	12.5069	0.000405444	0.00536186
ENSG00000224470	ATXN1L	-0.24295	6.16929	12.4997	0.000407008	0.00537834
ENSG00000088325	TPX2	-0.746408	3.08482	12.4873	0.000409737	0.00541019
ENSG00000113387	SUB1	0.258355	5.40444	12.4772	0.000411956	0.00543168
ENSG00000274364		-1.64776	-0.00761569	12.4769	0.000412005	0.00543168
ENSG00000188158	NHS	-0.559915	3.39146	12.472	0.000413094	0.0054418
ENSG00000124570	SERPINB6	-0.218404	6.4935	12.47	0.000413548	0.00544355
ENSG00000186174	BCL9L	-0.257691	6.4974	12.4577	0.00041627	0.00547192
ENSG00000223891	OSER1-DT	0.796897	1.70031	12.4574	0.000416349	0.00547192
ENSG00000165678	GHITM	0.222698	7.03314	12.4547	0.000416952	0.00547561
ENSG00000172322	CLEC12A	0.27634	5.75592	12.4523	0.000417474	0.00547821
ENSG00000141458	NPC1	-0.288491	9.25111	12.4416	0.000419884	0.00550558
ENSG00000115594	IL1R1	0.417211	5.82531	12.4174	0.00042536	0.00557307
ENSG00000204267	TAP2	0.302199	5.18486	12.3988	0.000429617	0.0056245
ENSG00000119396	RAB14	0.219669	6.9766	12.3894	0.000431774	0.00564837
ENSG00000139514	SLC7A1	0.224653	6.66297	12.3807	0.000433784	0.00566597
ENSG00000127125	PPCS	0.2938	4.87091	12.3807	0.000433788	0.00566597
ENSG00000145592	RPL37	0.22993	6.97927	12.3758	0.000434946	0.00567673
ENSG00000196329	GIMAP5	-0.968728	1.87008	12.361	0.000438406	0.00571749
ENSG00000173638	SLC19A1	-0.313039	4.87125	12.3591	0.000438841	0.00571876
ENSG00000127954	STEAP4	1.18634	1.42067	12.3508	0.00044079	0.00573975
ENSG00000081154	PCNP	0.261117	5.53882	12.3068	0.000451307	0.00587219
ENSG00000111639	MRPL51	0.3136	4.90926	12.3006	0.000452819	0.00588734
ENSG00000138095	LRPPRC	0.261727	6.73195	12.2955	0.000454053	0.00589886
ENSG00000163191	S100A11	-0.236677	8.99982	12.2827	0.000457168	0.00593478
ENSG00000081014	AP4E1	0.26122	5.57756	12.2754	0.000458973	0.00595365
ENSG00000263528	IKBKE	0.223845	6.54514	12.2704	0.000460193	0.0059614
ENSG00000187266	EPOR	-0.62112	2.39088	12.2701	0.000460273	0.0059614
ENSG00000142197	DOP1B	-0.216964	7.19466	12.2676	0.000460888	0.00596481
ENSG00000108556	CHRNE	0.760266	2.10201	12.2558	0.000463821	0.00599819
ENSG00000129993	CBFA2T3	-0.509521	3.25248	12.2371	0.000468477	0.00605378
ENSG00000157538	VPS26C	-0.232408	6.43547	12.2311	0.000469984	0.00606863
ENSG00000115159	GPD2	0.242211	7.0917	12.225	0.000471542	0.00608412
ENSG00000198959	TGM2	-0.29433	6.67294	12.2224	0.000472186	0.00608779
ENSG00000169020	ATP5ME	0.263281	5.47313	12.2124	0.000474726	0.00611589
ENSG00000168591	TMUB2	-0.299225	5.21509	12.2077	0.000475923	0.00612666
ENSG00000149503	INCENP	-0.279001	5.27625	12.2015	0.000477514	0.00614246
ENSG00000139718	SETD1B	-0.216347	6.67235	12.1924	0.000479837	0.00616766
ENSG00000117713	ARID1A	-0.208445	7.69577	12.1876	0.000481083	0.00617901
ENSG00000158109	TPRG1L	-0.246658	5.56073	12.1776	0.00048367	0.00620753
ENSG00000204136	GGTA1	0.296197	5.09738	12.1744	0.000484488	0.00621332
ENSG00000100632	ERH	0.283208	4.94655	12.1718	0.000485175	0.00621743
ENSG00000176978	DPP7	-0.207554	7.31318	12.1675	0.000486288	0.00622698
ENSG00000119335	SET	0.226705	7.19632	12.1648	0.000486994	0.00623131
ENSG00000104973	MED25	-0.220071	6.30685	12.1633	0.000487384	0.0062316
ENSG00000155366	RHOC	-0.279172	5.26702	12.1575	0.000488918	0.00624651
ENSG00000163106	HPGDS	-1.37912	0.421926	12.1449	0.000492228	0.00628407
ENSG00000026103	FAS	0.287662	5.63553	12.1405	0.000493376	0.00629397
ENSG00000168056	LTBP3	0.436815	4.35277	12.1244	0.000497656	0.0063438
ENSG00000129244	ATP1B2	1.19185	2.36431	12.1221	0.000498267	0.00634597
ENSG00000186350	RXRA	-0.2023	8.40601	12.121	0.000498574	0.00634597
ENSG00000104921	FCER2	-0.569931	3.64689	12.1089	0.000501807	0.00638232
ENSG00000177728	TMEM94	-0.218681	6.2812	12.1041	0.000503117	0.00639419
ENSG00000204271	SPIN3	-0.574593	2.67823	12.0989	0.000504521	0.00640473
ENSG00000102805	CLN5	0.345169	4.52958	12.0982	0.000504702	0.00640473
ENSG00000153046	CDYL	0.225545	6.39572	12.0779	0.000510237	0.00646673
ENSG00000204131	NHSL2	-0.430352	5.27855	12.0766	0.000510579	0.00646673
ENSG00000113282	CLINT1	0.22353	6.52076	12.0761	0.000510732	0.00646673
ENSG00000048392	RRM2B	0.227494	6.41734	12.0737	0.000511388	0.0064702
ENSG00000154359	LONRF1	0.3954	4.06931	12.0665	0.000513359	0.0064903
ENSG00000138777	PPA2	0.289854	5.3895	12.0637	0.000514122	0.0064951
ENSG00000141562	NARF	-0.286733	5.00666	12.0615	0.000514752	0.00649821
ENSG00000069424	KCNAB2	-0.235232	8.89515	12.0588	0.000515483	0.0065026
ENSG00000204370	SDHD	0.297397	4.85785	12.057	0.000515969	0.00650389
ENSG00000161021	MAML1	-0.233793	5.99525	12.052	0.000517376	0.00651678
ENSG00000136161	RCBTB2	-0.235307	7.05904	12.0488	0.000518265	0.00652313
ENSG00000115884	SDC1	0.605684	2.5329	12.0462	0.000518975	0.00652723
ENSG00000227773	ASH1L-IT1	2.51934	-1.04638	12.0446	0.000519416	0.00652793
ENSG00000174791	RIN1	-0.501376	3.71585	12.0355	0.000521955	0.00655498
ENSG00000163964	PIGX	0.374425	4.20226	12.0311	0.000523204	0.0065658
ENSG00000115419	GLS	0.228137	6.88795	12.0274	0.000524234	0.00657386
ENSG00000100368	CSF2RB	0.307694	8.55414	12.0187	0.000526694	0.00659983
ENSG00000161640	SIGLEC11	-1.35981	1.16663	12.0087	0.000529529	0.00663014
ENSG00000133639	BTG1	-0.237258	6.16984	12.0065	0.000530158	0.00663014
ENSG00000110090	CPT1A	-0.22665	6.08108	12.006	0.000530286	0.00663014
ENSG00000176994	SMCR8	-0.201505	7.19813	11.998	0.000532571	0.0066538
ENSG00000275367		-2.1615	-0.586819	11.9907	0.000534675	0.00667517
ENSG00000276966	H4C5	0.325841	5.86919	11.984	0.000536599	0.00669372
ENSG00000132341	RAN	0.249425	6.59943	11.9828	0.000536951	0.00669372
ENSG00000221102	SNORA11B	1.74378	-0.131216	11.979	0.000538029	0.00670224
ENSG00000117139	KDM5B	0.22546	6.34651	11.9666	0.000541641	0.00674228
ENSG00000136463	TACO1	0.728757	2.15956	11.9608	0.000543301	0.00675798
ENSG00000111252	SH2B3	-0.230197	7.82664	11.9515	0.000546043	0.00678711
ENSG00000014216	CAPN1	-0.204769	7.65615	11.9499	0.000546502	0.00678783
ENSG00000167792	NDUFV1	0.220177	6.38126	11.9476	0.000547171	0.00679
ENSG00000167797	CDK2AP2	-0.287722	5.11068	11.9456	0.000547766	0.00679
ENSG00000253532		6.54966	-1.33235	11.9452	0.000547878	0.00679
ENSG00000179918	SEPHS2	-0.201528	7.14501	11.9401	0.000549396	0.00680384
[truncated: 15,585 more rows]

## Sheet: TABLE S5D
TABLE S5D: DEGs - ACM SCZ (+TNF-a) vs ACM HCT (+TNF-a)
[truncated: 16,955 more rows]

[truncated: 9 more sheets: TABLE S6A, TABLE S6B, TABLE S6C, TABLE S6D, TABLE S7, TABLE S8, TABLE S9A, TABLE S9B, TABLE S9C]
